# Supplementary material for: Replicated Differential Expression Analysis in a Green‐Brown Polymorphic Grasshopper Reveals Role of Beta‐Carotene‐Binding Protein in Body Coloration
Source: Mol Ecol. 2025 Oct 22;34(22):e70142. doi: 10.1111/mec.70142 (PMC12617024; doi:10.1111/mec.70142)
Supplement: Supplementary file 2 — Data S1: mec70142‐sup‐0002‐DataS1.xlsx. [file MEC-34-e70142-s002.xlsx]

## Sheet: TableS1
Table S1: Raw read counts of significantly differentially expressed genes (padj < 0.05 and |log₂FC| > 2) for each individual in the discovery dataset. Genes consistenly up-regulated in green morph across both datasets are hightlighted in green color.
GeneID	direction_in_Green_morph	Green_010023	Green_010024	Green_010025	Green_010026	Green_010027	Green_010028	Green_010029	Green_010030	Green_010031	Green_010032	Brown_010033	Brown_010034	Brown_010035	Brown_010036	Brown_010037	Brown_010038	Brown_010039	Brown_010040	Brown_010041	Brown_010042	Brown_010043	Brown_010044
MSTRG.28218	up	29.5817	25.3027	500.863	20.6982	72.868	240.952	309.156	223.099	329.866	169.046	0	0	0	0	0	0	0	0	17.1773	0	0	1.31063
MSTRG.29576	up	6.84035	34.6942	36.1144	131.08	40.8546	57.6212	18.3092	21.9418	47.306	14.4788	0	0	0	0	0	0	0	0	0	0	0	0
MSTRG.30183	up	19.9252	42.4643	215.579	69.9199	184.91	181.932	178.16	73.6503	158.585	63.393	3.88948	2.43344	0	5.49032	0	0	0	0	0	0	2.52216	3.13177
MSTRG.30399	up	0.676794	71.7175	19.297	52.1115	21.9221	33.7072	7.578	8.62505	27.5492	3.42285	0	0	0	0	0	0	0	0	0	0	0	0
MSTRG.30504	up	7.58227	0	68.0869	1.35739	10.7221	49.3048	89.6505	13.4562	17.7258	19.1581	0	0	0	0	0	0	0	0	0	0	0	0
MSTRG.30612	up	36.488	188.188	120.118	266.42	246.742	296.005	109.044	109.641	249.505	85.8736	0	0	0	0	0	0	1.69143	0	0	0	0	0
MSTRG.30613	up	3.27622	2.78078	19.5246	6.71413	9.05107	22.11	10.5924	11.1681	18.088	11.2047	0	0	0	0	0	0	0	0	0	0	0	0
MSTRG.2545	up	0	0	0	0	9850.73	0	0	1502.48	0	0	16472.4	0	0	0	0	0	0	0	0	0	11228	0
MSTRG.30340	up	2.14614	2417.82	2.40921	12.6243	8266.59	7.73745	1.20545	4.89375	3.7427	11.2774	4.96274	14.9129	14317.2	9.78766	1.56387	9000.59	11.8617	4.46287	5.45699	2.41713	2.57641	4.27465
MSTRG.4603	up	0	493.089	0	2365.8	0	0.908797	0	0	0	0	954.146	0	0	0	0	0	0	0	0	0	765.533	0
MSTRG.5938	up	6.42859	6.88663	3.61105	9.80509	1.3994	2.21101	6.01039	3.90894	1.06971	1.40806	0	0	0	0	0	2.43426	0	0	0	0	0.859157	0
MSTRG.9086	up	0	168.131	0	780.854	0	0	0	0	0	0	141.648	0	0	0	0	0	0	0	0	0	261.254	0
MSTRG.9264	up	521.385	14.5177	31.1726	11.2257	48.3132	75.9449	575.415	0.983179	696.215	1.75693	10.5293	19.3874	22.5558	36.6713	19.6745	31.2059	49.006	8.63292	41.2159	32.7119	12.6066	18.3996
MSTRG.10894	down	3.70124	0	0	0	47.4452	0	0	0	0	0	5.9424	19.0143	43.4908	2.38921	9.81281	12.2615	3.1483	6.62701	4.03847	3.412	3.11687	0
MSTRG.16655	down	0.635164	3.06125	0	1.79747	0	1.96102	4.49837	0	4.16681	1.25135	2.63972	3.17489	23.1456	13.6179	15.9632	39.0268	4.51232	11.869	5.58761	15.0204	8.37864	2.74163
MSTRG.17065	down	2.5059	0	1.20522	0	2.80555	1.65825	1.68993	0	0	2.82125	2.97667	3.72811	8.69706	2.7929	17.1971	8.52308	0	4.46137	10.9192	4.83771	12.8824	5.34887
MSTRG.22247	down	0	0	0	0	2.82224	0	0.73211	0.985334	3.20339	0	2.96179	21.0782	22.7213	13.7728	4.66699	70.6435	18.7231	4.43872	0	0	4.28665	2.15624
MSTRG.26727	down	12857.6	376.201	459.019	720.754	762.207	278.095	80.5611	383.407	259.625	773.579	886.567	4628.13	29723.4	317898	1040.09	568.564	1262.66	1483.95	568.092	655.135	2783.99	700.383
MSTRG.30037	down	5.71613	19.9779	12.0417	7.00596	391.956	43.1368	2.64503	18.5734	2.67572	1.40857	2218.59	24.8823	151.079	5.61801	23.5022	3940.52	44.0289	8.9429	28.3688	25.3572	973.093	87.4751
MSTRG.4597	down	0	1205.16	0	2475.02	0	0	0	0	0	0	1258.81	0	0	1.38289	0	0	0	0	0	0	198.725	0
MSTRG.6002	down	1301.83	2504.25	5467.1	3448.65	4112.4	1461.42	534.061	2168.2	2370.58	9537.18	34399.6	23482.6	37807.5	14915.7	35725.5	11410.9	4444.57	3773.64	2677.14	3863.53	3443.44	2583.44
MSTRG.7347	down	6.819	4.15006	16.8838	0	53.4461	6.6222	2.91373	17.678	108.845	5.65151	13.8301	115.267	217.843	87.0928	476.31	627.668	61.1196	103.636	19.663	133.282	43.6995	185.778
MSTRG.9031	down	0.367599	0.703438	7.41022	6.88966	2.7033	2.8662	1.01173	3.15528	5.30854	4.17513	3.97397	7.55953	22.3272	11.0556	15.6875	28.4708	5.02473	2.70758	14.8246	12.1335	12.7617	70.2747

## Sheet: TableS2
Table S2: Gene Ontology annotation of significantly differentially expressed genes (padj < 0.05 and |log₂FC| > 2) in the discovery dataset. Genes consistenly up-regulated in green morph across both datasets are hightlighted in green color.
Dataset	direction_in_Green_morph	Gene	Transcript	Length	Description	GO IDs	GO Names
discovery	up	MSTRG.30399	MSTRG.30399.1	981	putative beta-carotene-binding protein	C:GO:0005615	C:extracellular space
discovery	up	MSTRG.30613	g19392.t1	255	putative beta-carotene-binding protein
discovery	up	MSTRG.30183	MSTRG.30183.3	4831	putative beta-carotene-binding protein
discovery	up	MSTRG.28218	g18975.t1	859	putative beta-carotene-binding protein	C:GO:0005615	C:extracellular space
discovery	up	MSTRG.30612	g19390.t1	1128	putative beta-carotene-binding protein	C:GO:0005615	C:extracellular space
discovery	up	MSTRG.29576	g19169.t1	854	putative beta-carotene-binding protein	C:GO:0005615	C:extracellular space
discovery	up	MSTRG.30504	g19364.t1	306	putative beta-carotene-binding protein	C:GO:0005615	C:extracellular space
discovery	up	MSTRG.4603	MSTRG.4603.8	1266	uncharacterized protein LOC124796540
discovery	up	MSTRG.9264	g6280.t1	622	circumsporozoite surface protein	C:GO:0005737; C:GO:0005886; C:GO:0009986; C:GO:0016020; C:GO:0098552	C:cytoplasm; C:plasma membrane; C:cell surface; C:membrane; C:side of membrane
discovery	up	MSTRG.5938	Gomphocerus_sibiricus_chr_1_0_2000000000_003180.1	5375	lachesin-like isoform X2	C:GO:0043005	C:neuron projection
discovery	up	MSTRG.30340	MSTRG.30340.1	2705	cytochrome c oxidase subunit I	P:GO:0006123; P:GO:0015990; F:GO:0004129; F:GO:0020037; F:GO:0046872; C:GO:0005743; C:GO:0045277	P:mitochondrial electron transport, cytochrome c to oxygen; P:electron transport coupled proton transport; F:cytochrome-c oxidase activity; F:heme binding; F:metal ion binding; C:mitochondrial inner membrane; C:respiratory chain complex IV
discovery	up	MSTRG.9086	MSTRG.9086.3	1312	potassium/sodium hyperpolarization-activated cyclic nucleotide-gated channel 4-like
discovery	up	MSTRG.2545	MSTRG.2545.1	756
discovery	down	MSTRG.16655	MSTRG.16655.1	2174	E3 ubiquitin-protein ligase TRAIP	P:GO:0016567; P:GO:0031297; F:GO:0008270; F:GO:0061630; C:GO:0005634; C:GO:0090734	P:protein ubiquitination; P:replication fork processing; F:zinc ion binding; F:ubiquitin protein ligase activity; C:nucleus; C:site of DNA damage
discovery	down	MSTRG.10894	MSTRG.10894.1	507	diptericin A	P:GO:0042742; P:GO:0045087; C:GO:0005576	P:defense response to bacterium; P:innate immune response; C:extracellular region
discovery	down	MSTRG.26727	MSTRG.26727.3	1745	hypothetical protein
discovery	down	MSTRG.9031	MSTRG.9031.1	296
discovery	down	MSTRG.6002	MSTRG.6002.9	2035	hypothetical protein
discovery	down	MSTRG.4597	MSTRG.4597.1	711	uncharacterized protein LOC126358909 isoform X3
discovery	down	MSTRG.30037	MSTRG.30037.1	6132
discovery	down	MSTRG.7347	MSTRG.7347.1	1281
discovery	down	MSTRG.17065	g11887.t1	2281	fidgetin-like protein 1	P:GO:0000226; F:GO:0005524; F:GO:0008568; F:GO:0016887; C:GO:0005634	P:microtubule cytoskeleton organization; F:ATP binding; F:microtubule severing ATPase activity; F:ATP hydrolysis activity; C:nucleus
discovery	down	MSTRG.22247	MSTRG.22247.1	1075

## Sheet: TableS3
Table S3: Raw read counts of significantly differentially expressed genes (padj < 0.05 and |log₂FC| > 2) for each individual in the confirmatory dataset. Genes consistenly up-regulated in green morph across both datasets are hightlighted in green color. Genes up-regulated in green morph only in confirmatory dataset are highlighted in blue. Genes up-regulated in brown morph only in confirmatory da…
GeneID	direction_in_Green_morph	Green_210	Green_214	Green_218	Green_219	Green_223	Green_205	Green_206	Green_208	Green_210	Green_211	Green_213	Brown_211	Brown_212	Brown_213	Brown_216	Brown_220	Brown_221	Brown_222	Brown_225	Brown_227	Brown_202	Brown_207	Brown_212
MSTRG.28218	up	872.164	21628.2	53943.4	12425.3	164.149	6444.73	6750.37	1855.54	3550.22	1663.33	5138.55	36.1035	55.479	67.6431	57.4677	54.8352	55.8971	98.9141	11.7141	21.8611	20.797	19.0432	24.159
MSTRG.29576	up	14000.1	1236.43	65347.8	963.851	6715.36	59910.7	2328.37	15197	105278	17325.1	31513.5	29.9018	65.5128	57.1868	41.108	18.9	38.6429	108.593	78.4635	53.6041	126.386	80.7642	83.8446
MSTRG.30183	up	3377.22	12876.3	42582.1	11832.1	2569.13	31022.3	14147.2	6569.91	33277.5	7091.4	7534.92	23.3858	57.1251	26.4669	44.8298	21.0984	32.416	89.9981	33.304	32.8048	51.6309	30.6595	22.9188
MSTRG.30399	up	8479.53	710.191	27046	546.842	4584.68	34247.8	1098.53	13194	60551.6	10049.7	12454.9	11.8915	30.3447	27.6351	14.829	18.8311	26.3371	41.1053	47.3338	42.549	66.5431	36.2966	46.5456
MSTRG.30504	up	99.2404	1104.04	4162.23	1460.28	22.8016	1401.82	1131.48	272.922	454.331	217.862	540.109	2.80329	1.41958	1.33801	0.868698	2.39564	2.17495	7.32055	0.81632	0.768886	4.56511	1.64709	0.954072
MSTRG.30612	up	20123.3	4842.4	104177	3262.93	8456.15	71769.4	9271.02	24048.3	133794	25364.6	42601	32.7586	103.327	74.4981	73.5787	76.2121	60.019	150.491	103.244	91.6428	163.167	72.2538	107.892
MSTRG.30613	up	483.622	1762.62	6141.9	512.504	250.545	973.518	281.961	186.304	3785.62	539.527	576.425	4.70473	4.2568	5.35004	4.33832	7.22068	2.18513	3.07912	1.63052	0	6.82678	1.65793	0.953748
MSTRG.1327	up	51.7128	167.646	640.966	42.9038	26.9862	83.9126	37.6607	29.2874	296.747	82.9026	58.5503	1.86089	23.9997	2.65643	0	4.78049	22.4992	11.8153	0	0	0.767721	0	0
MSTRG.30609	up	114.403	963.612	9067.71	1186.72	33.4875	5411.11	138.594	134.821	327.235	151.299	903.554	4.62158	4.92153	10.5427	6.02005	2.76694	13.7827	11.9088	7.56964	12.0385	16.7793	2.48915	2.93948
g11354	up	80.6985	121.295	28.9504	45.5169	4.45758	169.028	1.6146	186.543	50.253	26.0774	48.1148	21.9055	10.6178	17.2868	31.0828	11.2589	3.01659	9.127	0.771255	23.4429	2.92631	34.9581	24.2234
Gomphocerus_sibiricus_chr_4_0_794777762_000689	up	1.81508	0	0	0	15.1539	6.72025	22.3367	22.406	4.10604	9.25411	8.73245	0	0	0	0	0	2.13104	0	0	0	0	0	0
Gomphocerus_sibiricus_chr_6_0_281275421_000967	up	36.3046	2.46023	0	0.930647	15.1657	0.960606	36.073	22.4078	0	12.0261	82.3327	1.86244	0	0	2.60665	0	0	3.23885	0	2.3381	4.62047	2.41853	5.71935
Gomphocerus_sibiricus_chr_7_0_167890500_000137	up	78.033	1.6414	2.79585	2.79412	61.9634	1.92411	24.0131	0	376.764	123.738	53.6058	0.930808	394.769	0	0.868921	0	1.06814	4.30926	2.45793	0	2.30719	7.26555	0.953053
Gomphocerus_sibiricus_chr_X_0_899264020_001270	up	15.4286	8.19784	0	0	8.15997	0	36.0833	32.7481	14.3715	0	14.9703	0	0	0	0	0	0	0	0	0	0	0	0
MSTRG.12325	up	245.893	0.823475	10.206	2.79701	41.3314	34.7343	0	60.1293	20.5564	24.7813	28.5486	0	0	2.66099	3.47467	11.939	1.07458	4.27114	1.63458	0	12.2484	7.31745	5.71926
MSTRG.12424	up	20.4758	26.7707	40.237	34.8624	15.243	11.6514	712.795	200.858	52.9747	703.126	65.1129	18.7951	32.6717	16.0767	34.8355	44.6215	24.8737	14.0782	9.93544	14.5232	34.4423	37.6065	28.4376
MSTRG.12557	up	20.9495	20.7241	3.70193	10.303	9.59281	12.6483	8.45688	10.2557	8.23558	31.9557	133.412	0.934212	1.42012	2.67808	2.60882	2.39572	0	1.05053	4.90225	12.3245	12.1928	13.1679	3.81966
MSTRG.12929	up	166.065	94151.2	173.478	66935.8	180.959	155.697	12470.7	25.8505	28.744	61.0096	120.966	87.5139	215.608	464.182	47597.7	186.647	166.435	262.115	33.6085	4392.12	24.6284	6108.41	19.0619
MSTRG.1310	up	593.225	0	9.28252	0	35.5208	3.86621	38.3059	51.5733	65.863	3662.12	4547.74	0	28.3097	1.3327	20.8723	32.2656	6.46174	12.8088	9.81439	3.87178	5.36079	464.495	10.4976
MSTRG.1353	up	3.78789	3.04725	7.52497	14.3511	2.65213	5.00095	177.944	33.3775	23.233	129.215	6.93191	1.72568	6.41271	2.46253	3.22364	4.29713	6.94911	0	5.72934	13.7789	7.83378	5.40014	11.59
MSTRG.13583	up	48.1103	0	238.086	1037.1	7.05703	1365.93	87.1869	34.4349	13.3602	64.4449	19.9156	28.8452	2.82534	2.65887	33.9047	206.801	2.14507	10.7292	8.18507	2204.88	14.5831	12.9717	19.073
MSTRG.13618	up	11.7961	0.822788	1.8578	0	18.8486	0	1.70621	6.87869	0	79.9787	0	0	0	0	2.60627	0	0	0	0	0	0	0.811599	0
MSTRG.13727	up	1136.27	0	7.45957	1.86262	188.144	17.3123	3.43236	0	48.2584	719.812	39.906	0	14.0983	0	16.5118	22.7323	14.9488	16.1717	0.819641	0.77867	4.61676	1.61419	5.71946
MSTRG.13729	up	344.871	0	4.66427	0	31.5197	0.961072	0	0	10.2666	169.2	9.97789	0	2.81851	0	6.95129	2.39323	10.6685	1.07892	0	0	2.30934	0	0
MSTRG.13757	up	19.1399	1.65763	1.85828	1.87465	58.469	0	0	6.88099	0	185.435	3.72808	0	0	0	0	1.19825	0	1.06432	0	1.54935	1.53222	0	0
MSTRG.13983	up	25288	62.8668	177.43	32.4287	318.268	67.0951	1993.72	23725.4	280.045	7736.71	6527.01	50.6851	483.93	125.416	123.694	104.845	57.3268	111.759	37.0537	23.2737	29.129	963.181	37.0088
MSTRG.14486	up	5.44503	6.58096	0	5.59208	85.9308	3.85663	8.53702	61.9296	5.13827	17.4782	47.2484	0	14.1243	5.31749	6.08216	5.97412	1.07249	3.21493	0.818127	3.87865	3.06789	1.62235	4.76725
MSTRG.15265	up	298.098	4.70957	127.286	8.05971	6.85851	1.36948	8.47019	508.47	225.833	26.2864	18.8316	6.97341	6.3659	14.101	6.16594	20.8769	90.7869	0	15.8344	2.19975	1.06764	1.72965	3.6119
MSTRG.15459	up	6.35481	0	0.933664	0	8.16392	0	5.1558	48.2745	0	19.4376	4.99143	0	0	0	0	0	0	1.08029	1.64073	0	0	0	0
MSTRG.16362	up	23.5976	0.820713	1.86487	0	1.16875	4.80951	722.503	0	0	8.31596	334.219	0.931089	4.22982	0	4.34542	1.19646	0	0	0.819649	3.8933	1.53891	614.265	3.81313
MSTRG.17030	up	779.841	1040.41	2.80476	132.611	3.52122	12.5543	8491.24	77.8075	11.3318	30.5671	1590.27	1.86792	2.83001	9.2224	317.999	2.40005	2.12188	1.08057	9.86401	5.46495	13.7414	4571.59	13.2476
MSTRG.17223	up	4840.41	34.6006	80.6947	39.4889	52.0619	567.633	13.42	9328.63	7712.35	15778.4	7209.44	52.8258	122268	157.363	58.0382	66.9728	31.1897	375.151	511.916	12.7771	15.7848	128.999	29.5476
MSTRG.17261	up	80.2973	0	3.65366	0	1258.52	1.93161	0	61.3529	30.7612	1023.73	1.23316	1.85537	186.143	0	0	198.653	0	13.6263	0	0	0.752875	0	4.75409
MSTRG.17269	up	285.069	0	0	0.932463	0	0	0	132.756	2.05461	169.853	17.4589	0	0	0	0	0	0	0	0	0	0	0	0
MSTRG.17570	up	2204.59	31.9742	43.874	63.2663	271.643	71.0515	994.889	110.315	219.692	1034.65	2693.52	19.5563	147.9	34.4699	53.8659	207.074	30.9041	55.0865	66.4354	56.9107	57.7711	607.593	37.1746
MSTRG.19484	up	23.6783	2.48747	4.62235	5.61703	78.0539	2.91902	13.5063	5.11424	9.24999	80.1998	1.23268	1.86973	2.83944	6.69058	8.68485	5.991	7.61746	4.17789	6.53021	3.84343	3.80298	2.47193	1.90831
MSTRG.19556	up	5905.89	2.93876	4.96429	4.87337	1.05387	12.9118	241.344	2213.9	3.66726	2357.86	2903.95	9.54203	10.2413	4.74786	6.97348	4.25931	5.75321	12.3749	11.8816	2.76105	6.82662	14.5102	7.6523
MSTRG.19562	up	4818.51	20.6214	10.2042	11.2012	2.36888	13.5312	127.566	661.413	4.11513	437.544	2968.54	0.930097	4.24576	1.33251	55.6368	10.75	7.53949	3.19853	3.26957	1.54748	0.765268	33.418	4.76981
MSTRG.19583	up	186.561	45.235	0	68.4609	1.06055	5.23922	3917.15	234.969	8.39746	334.677	1242.77	0	0	11.0923	97.1292	6.52574	0.96926	0	1.4904	1.41634	4.89819	1725.38	5.01605
MSTRG.19823	up	0.907565	0.822483	0.930026	0	3.52614	6.75761	29.0833	62.0177	211.641	4.60347	1.24558	0	0	2.65848	0.869519	2.39055	6.43642	3.21997	5.72901	5.43544	127.409	7.29282	2.86045
MSTRG.19945	up	8531.52	342.619	17.4623	71.0391	23.3673	12.9753	1872.92	1187.32	23.8085	685.657	3275.03	8.71295	40.1455	17.9166	116.315	33.5971	12.3377	10.1063	7.67394	28.3665	12.8125	843.629	8.91819
MSTRG.2061	up	19.9903	0.826315	5.55686	0.934452	207.056	9.6864	4.2393	17.1443	3943.07	31.1051	4.95417	2.79202	5853.11	4.00582	10.4326	3815.2	3.24297	6.36267	3.26602	2.31626	3.05425	1.63603	6.67971
MSTRG.20652	up	24.5165	22.2544	1.85651	34.5246	5.91151	14.4854	188.178	22.3458	7.20001	50.5012	80.7188	7.4408	7.07218	3.9949	6.085	2.38927	8.60581	6.40805	12.2663	2.32326	8.42481	29.3014	8.58511
MSTRG.21070	up	3.33416	4.02064	78.1111	337.326	0	41.0881	10.5054	10.4213	17.7367	26.3485	40.936	5.62973	0	5.72885	1.50116	6.20124	2.61624	1.31974	2.00717	407.836	3.98882	5.93212	4.11677
MSTRG.21126	up	186.045	90.233	2.7984	64.2327	31.5219	3.84446	4371.24	115.476	375.756	156.245	1108.76	0.931088	4.22783	9.28418	31.2806	26.3247	3.20072	2.15767	4.09906	58.4241	6.1579	487.167	9.53177
MSTRG.2191	up	338.827	255.477	24.2009	118.437	46.6269	38.3809	77.094	68.8057	47.1355	268.015	784.485	21.3725	7.13147	25.5035	155.238	16.7182	40.4771	15.1115	70.3583	56.7437	6.9505	63.6118	20.9292
MSTRG.2247	up	38661	19.052	37.9963	15.3148	2538.07	22.5039	29.723	24273.5	4005.54	31847.6	7908.86	18.0242	307.771	28.3574	22.706	1836.92	15.4848	30.764	19.2005	14.2791	46.5059	116.859	26.2043
MSTRG.22984	up	6708.26	5.75467	5.57968	41.9867	57.5427	3.86046	0.855586	3659.14	115.014	5151.1	2470.08	13.0258	16.947	10.6291	11.3008	62.1397	1.07219	6.44067	2.45481	1.55288	6.13957	5.66788	7.62503
MSTRG.23026	up	8.20306	1.66033	6.46838	0	9.63013	0	1.68703	0	2.05385	72.8494	3.69176	0	0	0	1.73679	0	0	0	0	0.767569	0	1.65372	0
MSTRG.23118	up	6.36818	1.65173	0.929882	0	28.4364	0	0	15.4977	0	48.7483	0	0	0	0	0	0	0	1.06969	0	0	0.76721	0	0
MSTRG.23587	up	70.0852	52.9167	0.662688	374.653	25.1633	0	39.249	5.8598	3.49135	204.51	173.767	3.16516	24.0411	1.50433	18.7704	0	4.5889	1.53257	0	10.582	12.5776	34.7169	1.82171
MSTRG.23690	up	5321.23	1.56545	10.9906	13.1446	7.89997	1.04832	119.233	731.123	1.11112	1248.06	2969.77	2.64445	5.36725	2.53001	0	6.45621	6.14708	7.72461	2.64438	16.6262	7.22178	7.15603	2.71018
MSTRG.23691	up	8166.99	0.823639	11.1508	11.1943	8.25926	0	174.906	550.558	1.02845	1159.46	3711.41	4.6517	5.65594	11.9778	6.08541	4.78074	10.7441	10.7057	1.6365	10.0813	7.66765	26.8191	1.90814
MSTRG.23739	up	2783.83	17.2473	59.6014	7.45656	106.571	96.3255	32207.3	398.055	763.926	2064.5	112294	42.8133	2066.89	27.878	236.404	515.36	27.8117	280.828	196.553	38.8817	114.511	20464.8	87.6885
MSTRG.23742	up	1832.65	78.4074	16.7604	47.6138	14.3813	52.8337	13870.6	493.467	68.196	1072.36	69740.1	8.72646	163.179	2.53808	528.666	212.488	19.3393	31.8478	48.1974	35.8759	71.2791	23939.7	52.42
MSTRG.25027	up	18.3004	22.4796	3.70097	5.63526	4.83031	11.7128	6.74519	15.2492	3.07788	22.7918	84.7251	2.83315	2.84216	2.68061	4.3454	2.41477	0	3.07395	0	1.535	11.3961	2.49504	0
MSTRG.26727	up	18158.9	476.837	686.581	855.177	5000.03	1047.29	532.828	35878.1	28219.7	874.906	901.051	1153.15	722.107	1017.52	761.323	1068.8	906.46	1268.63	675.56	328.38	1154.04	1031.5	690.103
MSTRG.26756	up	18.1564	4.11328	0	2.7973	45.8819	0	0.854571	3.44297	2.05564	123.364	0	0	1.41266	1.32954	2.6079	0	0	3.21837	0	0	3.07011	0	0
MSTRG.27477	up	340.377	6.10869	0.867253	64.1253	1328.29	0.895049	0	0	14.3284	0	0	0.866121	2.62357	0	0	5.56468	0	0	0	0	0	0	0.8868
MSTRG.27552	up	763.334	5.42575	0	5.86508	200.455	6.10931	40.229	725.741	200.619	867.218	451.66	3.0924	64.3422	3.30307	12.8507	92.7014	3.54173	3.58445	23.0105	7.84984	5.75327	153.352	9.60711
MSTRG.27773	up	281.341	9.84259	0.93293	0.93081	31.5136	7.68749	2272.67	37.9181	8.21315	158.123	2535.7	0.931119	1.40915	3.97863	79.0688	3.58995	1.06667	2.15815	5.73918	4.67462	10.7778	1643.5	2.85954
MSTRG.279	up	1893.49	1291.18	2.79959	1213.78	31.5475	23.0839	20067.7	51.7337	28.6733	74.7705	3137.03	26.0842	0	17.253	1085.02	19.1548	12.8127	12.9504	13.9434	73.2553	29.9886	5048.45	14.3056
MSTRG.27964	up	7.26196	2.4693	0	0	25.9261	0	0.853451	6.88141	0	77.252	0	0	0	0	0	0	0	0	0	0	0	0	0
MSTRG.28087	up	298.666	24.4992	4.01284	8.96881	1.26188	38.6603	13751.2	99.0192	58.3021	589.577	37110.6	1.00268	32.5826	0	389.944	9.01712	0	7.25134	25.2255	6.73725	43.6484	7683.02	33.0233
MSTRG.28444	up	12.7092	1.64753	37.1384	3.73108	2.36187	2.89648	3.40871	3.43858	21.5925	11.9406	18.635	0	0	0	0	0	0	0	0	0	0	0	0
MSTRG.28556	up	3431.94	2.63067	3.14813	0	73.2477	2.45564	3.61459	1963.64	43.1588	2652.25	480.906	0	0	1.4166	1.84809	18.0332	0	2.26531	0.868712	0.822196	0	13.0002	5.07004
MSTRG.29210	up	761.348	2.46221	0.932089	3.72566	2.33819	28.8619	8527.66	644.526	17.4538	523.667	42813.5	0	52.1685	1.32683	219.855	200.957	1.06814	28.0154	10.6524	14.7888	22.3061	5441.99	43.8444
MSTRG.29577	up	52.7723	27.9155	219.078	34.358	23.4007	65.0708	12.8079	4.81849	159.191	97.9473	133.341	1.24154	0	0	2.31988	0	0	4.29478	1.09211	0	0	0	0
MSTRG.29578	up	34.4631	18.0587	155.452	20.4943	9.3632	18.2913	0	3.44464	68.7593	45.1816	57.3044	0	0	0	0	0	0	0	0	0	0	0	0
MSTRG.30132	up	157.356	208.455	2941.89	291.196	89.4726	1836.6	358.367	113.667	1820.97	282.76	209.185	1.55209	3.95347	10.196	1.44839	6.55431	0.47998	3.40382	0.738591	20.8033	1.42285	1.49506	1.764
MSTRG.30181	up	69.887	68.0409	319.296	67.9113	12.8211	193.916	68.7416	112.041	357.252	47.2064	56.1442	24.2133	14.0844	13.2567	16.5069	2.39406	21.3087	22.6876	32.8104	26.5101	16.178	20.948	12.3916
MSTRG.30182	up	52.9188	119.889	299.949	163.464	50.9557	136.877	199.492	263.425	657.693	83.7165	84.5724	18.9297	82.8048	13.4872	13.7422	51.03	20.5024	29.2267	50.9192	34.3018	55.6242	29.1713	22.6107
MSTRG.30611	up	126.149	390.439	2641.91	926.195	15.1748	6043.78	445.578	99.9652	228.943	131.297	987.815	1.86221	2.8184	7.9575	0.868895	7.17973	2.13353	7.55287	5.73898	10.9068	3.849	3.22593	2.85954
MSTRG.3520	up	6.72108	100.914	0.856619	0.855544	1.83878	85.6064	0	0	0	0.848886	114.788	0	0	0	1.5967	0	0	2.98657	1.29053	5.73512	0	0	1.75141
MSTRG.436	up	284.951	51.6603	0.933046	13.9585	2.33316	3.84224	949.73	15.5109	2.05306	82.3147	2045.52	0	2.81761	11.9333	46.9139	0	8.52961	0	0.819918	10.9089	10.779	2105.62	1.90619
MSTRG.447	up	5916.66	3.02585	13.9159	9.37904	4742.75	1.99177	0	53.2255	6.73517	2184.03	3.77195	2.78154	22.6439	5.7735	61.8463	29.0269	4.57469	24.8117	6.77634	1.91179	44.6722	24.1244	0
MSTRG.450	up	1246.87	1.64217	0	0.931832	224.909	0.963252	0	75.7706	26.6819	844.919	0	0.930097	14.1047	0	17.3736	4.77924	5.34907	29.0135	4.09139	0	20.7293	18.5884	0
MSTRG.451	up	9110.33	1.56974	12.4225	7.42316	972.985	2.19435	0	54.2077	0	1572.27	0	4.23148	6.73915	5.07371	93.7256	9.124	3.06994	5.11814	0.930591	0	11.7166	20.1123	2.16944
MSTRG.455	up	36298.7	11.4824	34.521	24.1997	8069.85	14.4126	10.3038	301.624	5.13319	30050.2	34.9246	23.2784	36.6359	29.1754	3983.8	34.704	34.1294	26.9802	4.91953	7.79165	41.5743	49.1875	36.2209
MSTRG.456	up	42371.5	11.5985	58.9621	23.5834	12193.9	14.2849	8.85523	809.322	507.531	33388.7	14.6129	30.6568	848.209	40.1051	2737.24	924.395	33.9713	92.456	15.9907	9.28911	39.4233	140.143	13.0494
MSTRG.4604	up	9.15923	4.16756	7.45457	9.41907	2430.47	413.561	0.852106	3.44623	2836.3	73.3639	2.4898	4.69427	3032.52	2.69419	8.75384	2888.2	0	49.9168	7.39863	0	19.9915	6.61081	1.92264
MSTRG.462	up	226.833	17.2668	76.2466	41.9848	25955.8	414.985	17.1052	793.994	13285.4	2500.14	37.36	24.1893	21078.3	67.7717	30.4249	16092.8	111.527	150.245	34.3666	27.9483	113.569	7.29016	89.6033
MSTRG.4642	up	8019.12	1541.45	43.9799	774.894	112.271	140.602	54124.5	2486.89	150.284	2142.62	6821.94	16.8061	214.176	25.26	2829.2	166.581	28.8604	25.9817	52.8474	46.1067	104.24	15790.1	58.2991
MSTRG.4824	up	16.3868	10.7794	0	1.87219	73.3434	6.81233	0	16.9877	4.10287	105.507	0	0.936919	2.83711	1.33652	6.07162	1.1994	0	3.10823	2.44609	3.06667	8.35224	2.47767	0.953178
MSTRG.5380	up	13.6153	4.94007	0	0	38.9253	0	3.4111	5.15918	1.02805	94.6614	3.72832	0	0	0	0	0	0	0	0	0	2.29924	0.812439	0
MSTRG.5406	up	117.958	10.6867	0.930222	4.66494	12.914	1.92986	17.1171	10.338	4.10793	84.7326	1100.08	1.86108	0	0	8.69356	0	0	1.0739	4.0922	0	0	250.964	0.953212
MSTRG.6312	up	1.81492	132.107	349.631	0	74.7786	0.961659	1.71601	13.7869	1.02665	1.84786	0	0.930954	4.22895	13.2659	1.73787	3.58891	1.06762	4.31206	7.37596	0	0	0	0.95313
MSTRG.6630	up	65.3391	0	0.930561	1.86585	8.21494	4.82368	0.856182	12.0628	5.13539	17.5071	9.96881	0	0	0	0	0	0	0	4.09328	0	0	0	2.85995
MSTRG.7032	up	13.6955	29.9198	3.69818	15.0082	4.82199	8.77994	1.68586	8.48781	0	40.9914	58.9799	0	1.42071	2.67778	1.73697	4.81579	1.09313	1.0305	2.44875	8.43798	9.87809	0.829194	2.86399
MSTRG.7290	up	6308.2	648.892	110.792	277.258	381.724	104.475	1648.12	2581.7	360.085	1109	4579	66.3237	142.66	59.5139	440.021	448.325	112.713	52.7688	52.9733	90.9677	55.0145	1828.82	49.4381
MSTRG.7508	up	145.486	28.5705	11.88	34.129	26.7334	38.7465	1144.51	39.5129	105.433	76.359	878.228	1.70779	60.7117	23.0998	82.8548	50.485	38.263	27.7257	19.5524	5.71802	33.8986	685.611	21.851
MSTRG.8788	up	22.8258	0	0.926127	0	65.0651	0	0	29.0019	1.02954	93.0916	1.234	0	0	0	2.61082	0	0	0	0	0	0	0	0
MSTRG.8894	up	4.53761	13.9469	15.8548	7.44826	38.5396	3.84538	368.206	24.1288	74.9468	439.968	3.74132	23.2762	7.04723	29.1817	9.55824	9.5719	18.1424	10.7853	3.27888	29.596	11.5441	8.87419	14.2976
MSTRG.9066	up	11.1531	4.63353	141.333	90.7914	201.035	8.66687	81.8107	299.169	471.069	165.8	2.04339	3.81398	83.1583	3.74482	11.3915	3.37338	3.01716	10.5222	3.46576	13.3975	4.33656	1.13987	3.90479
MSTRG.9854	up	39.0747	0.823722	1.86122	0	0	3.8618	4026.23	5.16764	3.08707	10.1323	1257.48	0	0	0	15.6606	0	0	0	1.63843	3.10702	6.14388	718.857	4.7736
MSTRG.8784	down	288.197	2543.62	1491.17	1530.77	123.242	1165.53	516.04	155.932	307.966	139.643	1203.27	22898.4	6595.17	41832	670.317	684.047	14037.9	14318.7	18414.9	27182.3	811.3	186.903	717.085
MSTRG.908	down	178.773	216.662	1026.36	172.302	37.4045	2676.14	179.292	115.467	54.4154	40.6439	1260.58	15067.4	3583.94	40383.4	139.039	64.5975	19307	6429.66	36773.5	5095.02	1760.85	149.334	116.286
Gomphocerus_sibiricus_chr_1_0_2000000000_005026	down	0	0	0	3.72138	3.49754	0	0	0	0	1.85066	0	6.51822	4.22551	11.9313	0	19.1496	4.26258	0	22.9631	21.0467	23.1059	12.8929	31.4531
Gomphocerus_sibiricus_chr_2_0_1940904610_003389	down	5.4442	2.46159	0	0.931177	0	2.88512	0.857828	122.346	1.02657	0	3.74026	2.79254	7.0481	65.0008	79.936	1.19614	50.1817	5.38867	18.0273	6.22747	0	1.61403	5.71824
Gomphocerus_sibiricus_chr_3_0_1583850789_001951	down	0.907208	0	0	1.8613	1.16729	0.96091	0	0	0	0	1.24671	2.79221	11.271	7.95552	6.94891	0	11.7337	2.15655	2.45841	2.33589	0	1.61277	32.3965
Gomphocerus_sibiricus_chr_3_0_1583850789_004179	down	1.81508	3.28112	3.73132	10.2397	9.33925	6.72752	5.1509	3.44706	3.07996	2.77369	2.49443	0.931096	7.04623	9.28402	12.1646	7.17957	4.2674	111.126	33.613	49.078	37.7183	4.03268	8.5786
Gomphocerus_sibiricus_chr_6_0_281275421_000995	down	1.81515	0.820033	0	0	0	10.5661	1.7177	0	0	0	0	24.2106	1.40886	3.97795	1.73768	2.39358	42.6469	62.6155	37.7212	3.89669	10.0106	1.61226	1.90636
Gomphocerus_sibiricus_scaffold_187_0_952100_000001	down	2.72284	7.38826	8.39002	0.931623	0	136.647	1.71572	1.72365	4.10756	2.77108	1.247	13.9661	12.6924	14.5983	3.47665	3.58912	6.4105	147.637	53.2705	7.00623	309.254	9.68994	20.973
MSTRG.1002	down	0	3.32199	1.88832	1.41078	0	624.301	1.3038	2.61239	2.59765	22.4767	1.26034	1.48532	0	4.23825	3.08389	1.81953	14.4433	398.128	142.976	18.4145	4603.43	4.07414	153.882
MSTRG.1012	down	47.2059	60.932	667.956	43.8324	160.414	20515.6	60.5639	89.4434	30.8453	104.797	17.4027	292.052	6877.18	560.138	59.969	985.781	534.897	14520.4	15220.5	190.725	2301.29	52.8091	552.262
MSTRG.10186	down	9.98014	4.11005	1064.02	12.1282	48.1344	9015.16	11.1245	48.2387	306.015	40.5176	7.47418	522.908	968.704	2047.24	9.56211	303.545	2867.41	7436.54	7659.68	1175.72	762.949	12.9526	212.548
MSTRG.10266	down	2.72204	60.7656	57.7453	4.65953	7.02412	131.93	2.57108	3.44625	5.13358	11.9942	2.49274	120.992	38.0866	228.302	18.2504	0	1791.16	495.051	8.1901	2386.07	83.01	8.0801	63.8571
MSTRG.1034	down	131.729	190.776	311.363	54.1767	236.442	7352.99	99.2985	173.3	110.117	199.628	121.474	362.809	679.895	5932.05	369.465	174.391	1555.73	3070.54	1201.49	1092.52	622.73	168.304	458.924
MSTRG.10611	down	20.0875	183.303	769.492	96.24	20.2646	3318.72	52.8198	11.3393	43.1864	16.8832	19.1979	529.859	162.876	1456.05	42.8259	37.8798	722.009	6089.13	4425.95	446.999	677.071	39.6407	105.349
MSTRG.10674	down	13.6111	1.64316	12.1028	37.2959	7.03221	21.2036	1929.12	24.1247	7.18821	21.2074	13.7087	0	0	2.65579	569.351	2.39124	2482.28	2.15075	7.36952	215.332	38.4148	2041.86	14.2979
MSTRG.10676	down	5.48309	9.10354	6.56127	9.39221	5.90535	12.6239	703.743	19.0889	3.10264	8.35409	3.76486	3.74904	2.84333	2.67517	263.449	0	2010.93	1.08248	2.11791	113.483	10.0559	794.369	10.5597
MSTRG.10682	down	1.23519	1.97188	0.60974	2.01652	0	6.48329	203.465	0	1.0619	11.7875	9.48989	0	2.01026	0	259.84	0	549.208	2.52992	1.41465	6.33585	1.04718	1736.57	1.46228
MSTRG.11120	down	0.907454	0.820613	15.8483	2.79382	1.16867	4.80906	3.43161	1.72335	2.05333	2.77139	0	25.1352	9.86835	2.65336	1.73791	2.3925	49.1194	32.3347	29.5019	3.11401	7.69302	35.5125	16.2033
MSTRG.11764	down	19.9272	52.5782	67.1827	4.2395	16.8293	15.3162	10.4329	5.23458	26.5976	10.5347	6.62962	23.3308	463.555	58.3934	15.8785	29.3664	151.691	49.1775	37.1981	17.1591	21.2204	7.34507	286.321
MSTRG.12948	down	137.907	913.267	479.914	456.217	89.2292	1322.94	348.271	70.6348	50.3181	218.234	137.025	1070.93	632.634	2409.96	949.262	65.7276	3765.85	638.834	364.975	3543.37	1484.41	254.205	4648.39
MSTRG.13057	down	0.8804	3.75712	50.638	6.52394	0	1451.58	2.49635	7.26468	6.08562	6.27178	6.29605	73.8107	0	69.5168	5.78341	1.32501	90.0368	139.058	222.955	31.4828	2181.69	7.60172	491.888
MSTRG.13070	down	0.854024	3.12154	401.047	5.26342	5.59492	2013.43	4.81705	9.71069	3.86883	8.73493	7.10922	14.0699	5.31844	248.516	7.40505	4.4969	55.9575	4251.99	2183.64	35.0846	13062.8	11.5098	468.256
MSTRG.13073	down	2.72535	2.47335	159.79	0.933479	0	1790.36	3.40989	1.72031	3.08706	3.67608	4.97195	9.30594	4.24504	113.225	7.82732	0	19.3656	2292.66	940.225	32.5554	6840.97	5.69763	232.868
MSTRG.13093	down	76.3217	13254.5	98.1777	6151.94	64.2411	105.565	1338.94	101.167	55.5814	113.464	109.006	2172.04	103.427	65706.6	6888.84	58.5305	13730.8	100.778	23.6806	58267.3	835.459	50.7064	3526.72
MSTRG.13095	down	49.0052	1162.08	11420.4	1298.27	29.3929	505.516	313.696	77.4767	53.4256	83.7629	54.7695	1122.01	117.232	56667.8	581.522	35.8538	5001.86	716.646	1577.74	47573.5	1157.22	36.4706	7123.76
MSTRG.1311	down	98.018	343.674	520.595	172.202	37.3492	67.2656	91.0135	67.2201	108.827	91.5491	46.1504	665.768	157.826	1190.95	71.2502	138.816	1196.8	426.257	1851.2	1098.58	82.376	54.0308	726.341
MSTRG.13191	down	1.81496	2.46063	20.5213	32.5782	9.3382	13.4537	54.0821	6.89365	5.1329	0	2.49428	5.58622	57.7742	11.9356	5.21303	11.9652	65.071	51.7851	0.819783	457.261	126.235	71.7746	346.933
MSTRG.13207	down	1.81559	0.821283	0	0	0	0	0	3.44797	0	0	0	13.0371	0	1.32764	24.3432	4.786	1.06915	1.07738	6.55668	48.2614	6.92327	0	0
MSTRG.1325	down	5.46729	11.0906	118.318	51.5048	1.65866	48.6664	24.3161	1.0448	4.36557	14.2399	6.04867	151.442	11.1049	212.101	40.807	5.08481	327.565	476.487	528.236	90.8153	125.735	1.95544	31.4352
MSTRG.13331	down	46.331	122.205	1704.42	140.09	28.5041	12258.9	51.786	75.5084	28.813	207.01	34.7138	1992.66	84.9758	196.104	176.484	39.4162	1587.6	13221.9	9252.82	173.109	6806.97	69.4203	1168.73
MSTRG.13394	down	12.5994	1.62729	34.6026	7.82067	34.1933	3222.12	3.73544	10.0192	8.14507	3.6659	36.4364	81.0706	27.6855	940.93	14.0826	26.036	39.8657	970.29	217.78	676.987	240.233	6.93455	28.9408
MSTRG.13580	down	0.907713	2.46692	2.79195	17.7322	0	9.6518	231.19	1.72366	2.05472	2.76439	7.4781	3.72363	2.82525	0	206.981	1.19568	1695.12	1.07446	0.818791	97.1305	9.21633	608.949	1.90714
MSTRG.13672	down	0.907419	3.28644	360.286	2.79729	0	72.289	2.56983	5.16963	4.10761	0	2.4925	65.1503	18.3478	37.1821	0.869254	8.36934	120.964	672.089	458.548	45.0868	81.4383	9.70438	14.2981
MSTRG.14284	down	34.1273	13.7543	14326.7	22.3892	127.111	1892.93	11.7984	125.214	41.533	16.3229	15.339	2397.99	119.424	2070.98	78.3606	49.3385	24922.1	23508.1	741.918	936.166	5812.07	20.4775	17209.7
MSTRG.14537	down	31.8533	463.639	3815.27	246.998	49.0485	65180.1	117.28	192.307	35.6067	36.9154	76.1865	3445.03	506.326	6650.61	212.223	289.558	6093.56	43309.4	18141.7	4604.85	3660.24	103.261	1832.99
MSTRG.14541	down	0	3.28891	10.2345	23.3296	0	34.7449	6.8482	0	0	6.44832	1.24609	49.3286	2.82496	107.638	11.304	0	85.7736	162.191	99.0512	52.8245	36.8552	34.0089	170.66
MSTRG.14567	down	0	2.46386	0	0	0	0	0.858164	0	0	1.84802	0	0	0	0	3.4781	7.18103	5.34471	9.70192	19.6765	16.3537	33.8609	2.42363	3.81483
MSTRG.14573	down	3.63042	13.1378	3.7279	5.59109	0	10.5897	2.57283	0	3.0808	2.77006	6.2344	11.1723	7.05288	26.5472	29.5535	10.7663	25.6543	10.7716	11.4718	25.6822	63.0655	3.23121	21.9266
MSTRG.14679	down	7.37992	64.1142	6.47362	70.0019	82.0597	34.0073	10.1227	15.3554	6.52416	17.9421	4.33101	25.1198	6.56661	464.259	151.517	17.8707	549.094	534.495	1.9001	149.55	241.887	287.177	4038
MSTRG.14680	down	0.909183	1.64981	0	0	0	0	0	0	2.05957	2.76045	0	0.931419	0	0	4.35203	0	0	40.7004	0.819103	2.32823	13.813	314.273	145.196
MSTRG.14681	down	1.81335	0	0.929465	0	3.51966	1.92852	0	0	0	0	0	0	1.41115	1.32762	11.2931	1.19426	8.56965	30.0437	0	0.776042	12.2726	394.79	63.8166
MSTRG.14709	down	0	0.653662	10.8663	4.74918	1.61099	5.96904	267.776	1.3642	3.01079	3.93261	2.93276	1.47576	1.91736	4.67024	42.7964	2.56418	865.903	0	1.71919	17.5673	4.31426	345.342	1.44104
MSTRG.15499	down	0	0	0	0	0	0	0	0	0	0	0	0	0	998.563	6.09509	0	0	374.081	0	0	578.436	14.8157	0
MSTRG.16284	down	0	0	0.930787	0.93263	0	1.92846	125.894	1.72321	0	0.921767	1.24618	0	0	0	26.949	0	768.957	0	1.63751	0	0.768136	309.039	1.90651
MSTRG.16285	down	0	0.826719	3.69843	1.86865	1.19338	0.969671	260.423	1.71	3.08437	0.912601	3.70637	0.931148	0	5.34523	25.1841	1.19447	1117.5	0	2.4467	4.62155	2.28514	342.518	0.953584
MSTRG.1678	down	20.8726	48.4242	875.327	40.0515	12.8595	19060.6	74.6319	49.9797	59.5512	81.285	137.157	1635.71	514.645	275.989	151.212	40.673	807.491	3112.3	431.869	534.792	8583.41	28.2551	2806.2
MSTRG.17213	down	10.934	8.2973	74.8583	5.62088	96.2307	6042.17	10.123	35.7342	134.564	30.0544	13.5422	172.391	1219.64	36.1258	16.5006	44.3949	38.1497	4340.56	6230.69	11.5174	3107.02	6.60571	73.4705
MSTRG.17360	down	7.26067	5.74013	5.5994	23.2645	13.9975	78.7621	16.3188	8.61808	22.5856	12.0263	11.2269	311.949	156.381	25.1934	17.3769	53.8568	101.282	47.5044	11.4807	26.4986	130.913	25.7953	88.6465
MSTRG.17617	down	1.81512	0	0.92904	6.52553	3.535	0.964581	243.166	6.8798	3.08351	1.83885	1.24304	0	11.3034	0	79.94	0	800.659	0	2.45394	32.5661	9.96657	314.165	1.90709
MSTRG.17627	down	179.268	179.69	338.368	60.6717	120.153	339.37	25.7156	43.8473	84.4331	100.76	37.8331	566.286	616.342	523.961	188.068	123.41	764.137	1293.34	1810.6	414.159	509.636	37.9098	238.86
MSTRG.17681	down	0	197.963	3371.79	39.2661	4.80302	13.6076	0	0	4.09581	0	7.36191	348.289	5.6666	5522.08	3.46447	2.39667	486.671	164.274	313.43	3841.76	37.9039	1.65062	687.385
MSTRG.17695	down	1057.27	126797	438563	59981.3	1240.28	1366.27	3842.21	1602.79	835.386	591.855	1018.05	128675	2008.94	1.50233e+06	14554	1000.85	441686	9493.32	15457.8	738934	6747.03	875.134	156203
MSTRG.17749	down	66.8966	48.1935	503.06	59.592	34.8262	364.059	36.6945	90.3693	115.57	35.9413	40.2499	386.83	4948.92	343.44	30.44	1130.5	624.368	240.993	361.135	200.412	51.3976	36.92	77.8679
MSTRG.18077	down	1.81533	1.64159	5.59487	0.93148	0	47.1389	1.71623	1.72375	0	5.54416	0	0.931154	855.919	0	6.95324	69.3991	1.06804	4485.96	15.5742	1.55739	64.6372	0.807276	0
MSTRG.18095	down	177.866	20.8818	6169.92	69.8609	2390.48	92307.1	145.761	673.355	3832.37	169.882	119.598	12094.5	29708.1	556.255	130.093	4223.69	2302.37	78112.1	102747	178.763	10204	90.6465	383.235
MSTRG.18096	down	58.9762	27.9067	5161.03	33.652	810.52	148359	191.217	618.38	690.502	129.548	170.497	8059.99	11115.5	489.149	115.282	1741.03	1237.21	70188.9	149324	117.328	7697.29	105.476	454.034
MSTRG.18108	down	0.908148	1.64869	622.961	0	1.18243	97.5473	5.96141	8.59593	2.05744	1.83672	1.24203	565.585	4.24388	71.9177	0.869413	1.19481	87.1438	937.89	1326.61	32.531	138.649	0.814026	182.221
MSTRG.18109	down	1.81646	1.65164	974.373	1.8679	2.37668	91.9483	0	10.2899	0	1.83043	0	763.63	1.41616	126.746	1.73823	0	70.1855	1117.88	1712.12	35.524	122.961	0	274.712
MSTRG.18676	down	31.5728	23.9573	78.5788	70.9647	126.837	77.257	1701.49	64.813	262.529	60.5085	32.3212	22.9477	106.572	181.778	481.651	51.715	14109.2	30.3196	30.8054	480.791	302.251	5511.28	54.0768
MSTRG.18946	down	0	0.823513	2.78739	0	0	2.8956	0	0	2.05662	0	0	0.930223	2.82758	3.99201	0	0	11.8165	13.9164	84.2695	89.1716	4.60011	0	25.7565
MSTRG.1951	down	4.5368	1.64112	1.86422	1.86243	11.6866	7.69424	6.00441	5.16951	3.0797	65.5786	1.24672	1.86166	167.751	7.95952	1.73775	168.651	13.8813	0	100.785	4.67031	12.307	0.807071	1.90607
MSTRG.2043	down	0	1.01459	3.33524	3.28455	5.88876	4.74747	95.7977	6.00299	3.80738	2.60984	3.52059	22.0344	0	0.93594	24.7963	4.43571	368.168	0	1.01285	65.7284	19.8742	181.389	3.36323
MSTRG.20443	down	0	1.64703	0	0	1.18033	74.3198	3.40904	0	0	0	1.24232	17.6668	11.3089	5.32234	3.47571	0	0	232.018	138.192	4.64846	95.7593	16.2564	0.953611
MSTRG.20549	down	1.00322	6.39287	3.08791	0.906886	342.071	11.2467	1.66756	0	735.975	12.5659	2.42538	4.52793	2940.52	2.93621	5.07392	1078.87	3.55026	4.75577	9.89546	4.53982	5.94601	1.57275	0
MSTRG.21236	down	0.935252	1.69771	0	0.961036	0	3.30659	190.024	1.77067	0	0	1.27928	2.39033	2.91353	2.74291	612.791	2.46112	3618.8	3.30123	3.3695	2.39337	2.36697	3107.59	6.87761
MSTRG.22300	down	0	0	0	0	1.18925	0	0	54.8914	0	0.915422	0	0.930587	2.83377	25.3633	42.6049	0	23.7716	3.18474	6.53382	0.772453	0	0	0
MSTRG.22547	down	51.7375	50.0472	146.467	109.867	120.276	4912.27	129.642	103.427	544.212	108.181	203.322	341.759	1667.47	683.168	78.214	421.255	805.842	3745.01	849.438	101.281	620.525	38.7228	3097.35
MSTRG.22627	down	0	0	0	0.931909	0	0	0	0	0	0	0	0.931238	0	11.9474	0	0	5.34428	29.0964	66.3918	1.55706	3.84678	0	5.7211
MSTRG.22659	down	147.763	31.6213	371.878	64.227	52.5529	143.295	149.625	17.8771	74.3239	98.2826	114.116	1809.74	1229.84	1621.73	92.2951	14.6764	2281.12	4245.43	3103.77	619.294	1020.33	50.9246	223.985
MSTRG.23240	down	60.8202	357.171	28936.3	936.089	89.5254	791.916	93.9094	44.7355	27.756	158.231	14.9227	3864.82	104.562	93523.9	341.566	57.3649	39443.1	7909.33	1831.32	11178.4	1294	107.136	23795.6
MSTRG.23241	down	44.4945	591.057	125.298	79.3176	26.0192	223.109	45.1191	77.3435	39.0873	22.9512	38.4917	11737.9	50.9263	44203.6	80.8451	28.6703	3962.77	6756.15	4761.33	16212.2	8722.09	26.8662	12878
MSTRG.23245	down	127.248	60.3618	1714.35	30.8459	54.8424	116.342	6.77545	11.9897	59.69	89.5765	14.8505	895.817	113.4	1689.16	28.6823	60.9367	5298.95	1967.75	1321.6	616.439	3446.08	293.24	3165.58
MSTRG.25566	down	1.81523	9.03144	5.5925	5.59058	0	8.66293	2.57316	3.4473	8.2154	6.4645	3.74082	3.72421	4.23139	6.63637	39.1142	11.9631	69.4674	3.23209	2.45842	83.2829	239.984	1.61537	0
MSTRG.26279	down	262.704	294.968	1577.95	413.235	159.568	29369.7	250.574	104.716	122.672	358.042	150.491	1561.74	710.212	2474.01	99.7879	125.15	1743.77	10676	8729.68	792.335	1607.68	405.334	128.371
MSTRG.26441	down	4.85771	2.19399	1.66542	4.97958	5.19981	5.99538	7.6639	13.8382	14.7186	5.77876	421.206	9.13779	0	4.73049	2.68298	11.8398	184.415	5.78112	16.0961	1139.08	336.026	11.5011	9.35309
MSTRG.27041	down	31.9341	277.206	2660.52	268.756	39.0555	1406.3	9.81639	64.629	22.9529	11.9614	20.4999	9433.98	69.5689	25331.4	44.8303	23.7455	20928.4	5754.83	7510.98	7865.77	1029.39	11.5926	4131.82
MSTRG.27276	down	2.72293	0	0	0.930407	0	0	0	0	0	0	0	5.58773	0	2.6516	0	2.39402	11.7224	1.08019	13.1236	37.4227	33.1238	1.61168	0
MSTRG.27345	down	0	0	0	0	0	0	0	13536.6	0	0	0	0	0	0	0	0	0	483.452	3840.96	0	0	0	0
MSTRG.28905	down	9.98284	13.9459	14.9236	5.58579	9.34123	31.7203	9.44216	22.4056	12.3199	7.39539	49.8863	5.58642	7.04677	11.9373	205.933	333.834	3.20112	21.5739	15.5756	14.7995	27.7084	348.472	42.8929
MSTRG.29283	down	1.815	0.820096	0	1.86134	0	2.88219	0	1.72346	0	0	0	13.9662	12.6805	2.65208	1.73763	0	21.3284	6.47516	0.819883	23.3742	33.1043	0	20.9686
MSTRG.3878	down	0	0	0	0	1.19843	1.94282	0	1.70303	65.6848	0.910132	0	0	131.821	0	0	89.7083	4.34381	11.4834	45.6451	8.44459	0	12.336	0
MSTRG.439	down	40.8299	9.86028	10.2371	12.1228	11.7264	9.64137	4.28142	25.8447	11.2952	11.0594	4.98402	476.455	1419.99	9.29631	7.82292	8.36758	646.807	1035	853.839	543.944	7.68017	4.04461	8.57814
MSTRG.4969	down	2.34971	1.41511	8.86057	12.0443	7.04382	38.1195	20.875	1.48747	4.42965	9.58252	11.8425	29.6254	19.4501	8.00909	4.70381	20.6581	244.594	129.398	20.5252	114.293	2.65871	17.387	18.0968
MSTRG.5890	down	28.0613	4.1997	87.9642	8.18792	47.3587	32.6523	2.91456	13.2027	54.3399	42.1322	12.3976	152.535	197.658	463.925	5.80021	163.157	15.2351	68.8946	742.885	207.616	105.771	1.72174	20.1114
MSTRG.6049	down	0.912037	3.31923	2.76906	2.80897	1.20387	2.92128	0	1.69221	4.09511	0	6.12759	1.88104	0	6.68321	4.33538	7.21682	8.73603	26.6558	39.9212	6.89031	36.3836	2.48566	3.81261
MSTRG.6068	down	3.04173	2.5899	492.766	10.4252	299.916	4016.08	6.58372	32.4364	6.45375	4.35958	2.34232	1076.39	39.8035	323.037	8.75001	1.33385	632	6754.73	11070.5	59.3125	1132.1	1.56313	102.359
MSTRG.6078	down	5.48552	1.66324	550.974	6.58139	166.67	8390.65	24.7279	108.624	61.5888	23.9242	13.7031	1672.99	94.9395	220.394	19.2411	9.61575	292.687	10203.2	24672.5	126.575	3088.48	15.165	110.416
MSTRG.7194	down	0	0	76.2642	0	0	2.89576	0	0	7.18934	0	0	12.0969	48.0228	5.31528	0	10.7563	31.0983	10.7356	26.1878	11.6479	2.30261	4.04907	9.53251
MSTRG.767	down	61.9083	80.6017	4659.44	140.623	66.9767	54871.7	152.803	608.538	144.276	168.14	127.612	5596.97	214.664	1376.3	111.721	69.0671	1801.7	47497	180713	973	8012.91	109.609	3246.4
MSTRG.7829	down	0	1.65112	0	0.932833	0	0.968744	0	0	0	0	0	26.9744	0	4.0013	4.33164	0	109.312	32.4837	8.13891	0.7675	0	5.73455	0
MSTRG.7836	down	0	0	6.5035	2.81177	0	0	0	1.72012	0	0.917927	0	46.6717	0	0	0	0	279.668	51.0837	18.0203	0.774618	20.6835	13.9446	0
MSTRG.7872	down	0	0	0.927609	0	1.19518	0.971801	0.848633	0	0	0	0	59.7318	0	0	0	0	150.789	21.1972	19.885	0	9.938	1.64205	0
MSTRG.8931	down	5.46102	284.338	118.135	58.9597	2.40403	0	103.615	3.39744	3.07686	12.7314	66.3719	172.304	18.4376	2192.73	758.903	7.19376	591.47	0	0.815279	2785.12	17.4612	917.865	1302.7
MSTRG.8932	down	5.4638	0	1.8502	4.68214	10.7929	14.5909	780.106	22.2028	12.3469	25.5485	203.687	2.80235	29.8133	2379.81	1989.64	25.1499	1072.96	1.049	4.08357	8720.31	52.5485	1730.13	3749.66
MSTRG.9071	down	36.3022	72.1779	49.4463	24.2007	33.8467	172.003	63.5365	17.2355	114.984	52.7092	74.8368	81.0078	1681.09	153.839	34.7554	668.933	77.8645	328.05	416.506	35.0604	62.3582	117.736	24.7827
MSTRG.9142	down	0	0	0	0	0	0	0	0	0	3.69298	0	2.79491	0	9.30277	2.61009	33.5125	0	43.0732	0	51.3687	0	37.2217	0
MSTRG.9235	down	0	0.824338	0	0	0	0	1.70916	0	0	1.8418	0	4.65718	5.66117	1.33207	1.74069	69.4069	0	41.8265	0	1.55326	45.3059	0.813181	0
MSTRG.9256	down	14.5424	2.47584	5.60552	20.5558	2.33858	35.3285	1048.1	13.7899	8.21484	8.24929	13.79	6.47551	4.20759	2.65405	920.402	1.20274	3035.87	2.16677	10.5963	190.387	49.334	2524.06	22.8941
MSTRG.927	down	14.5192	41.0432	146.314	61.4832	7.01716	193.427	26.5852	5.16999	10.2673	20.314	18.7008	542.705	172.04	670.134	33.0233	34.6869	37.3965	123.88	1580.5	416.349	204.569	25.0324	109.613
MSTRG.9272	down	0	0	0.929482	0	0	0	108.387	1.72095	1.02872	1.83947	0	0.930583	1.41435	1.3312	18.261	0	534.111	0	0	0.775696	4.60185	178.024	0.954319
MSTRG.9275	down	10.6359	1.87358	8.20315	175.345	7.02682	30.7524	2238.46	69.9891	25.6118	31.8746	26.9685	10.7527	11.2855	7.09412	407.398	8.08003	13389.1	29.9957	14.7655	638.481	92.4454	2998.87	36.247

## Sheet: TableS4
Table S4: Gene Ontology annotation of significantly differentially expressed genes (padj < 0.05 and |log₂FC| > 2) in the confirmatory dataset. Genes consistenly up-regulated in green morph across both datasets are hightlighted in green color. Genes up-regulated in green morph only in confirmatory dataset are highlighted in blue. Genes up-regulated in brown morph only in confirmatory dataset are h…
Dataset	direction_in_Green_morph	Gene	Transcript	Length	Description	GO IDs	GO Names
confirmatory	up	MSTRG.30612	g19390.t1	1128	putative beta-carotene-binding protein	C:GO:0005615	C:extracellular space
confirmatory	up	MSTRG.30183	MSTRG.30183.3	4831	putative beta-carotene-binding protein
confirmatory	up	MSTRG.28218	g18975.t1	859	putative beta-carotene-binding protein	C:GO:0005615	C:extracellular space
confirmatory	up	MSTRG.29576	g19169.t1	854	putative beta-carotene-binding protein	C:GO:0005615	C:extracellular space
confirmatory	up	MSTRG.30399	MSTRG.30399.1	981	putative beta-carotene-binding protein	C:GO:0005615	C:extracellular space
confirmatory	up	MSTRG.30613	g19392.t1	255	putative beta-carotene-binding protein
confirmatory	up	MSTRG.30504	g19364.t1	306	putative beta-carotene-binding protein	C:GO:0005615	C:extracellular space
confirmatory	up	MSTRG.1327	g965.t1	837	putative beta-carotene-binding protein
confirmatory	up	MSTRG.30609	Gomphocerus_sibiricus_scaffold_75_0_2483000_000003.1	1628	putative beta-carotene-binding protein
confirmatory	up	MSTRG.21070	MSTRG.21070.1	2077	luciferin sulfotransferase-like	F:GO:0008146; F:GO:0016740	F:sulfotransferase activity; F:transferase activity
confirmatory	up	MSTRG.436	g357.t1	3258	pro-resilin-like	F:GO:0042302; C:GO:0005615; C:GO:0031012	F:structural constituent of cuticle; C:extracellular space; C:extracellular matrix
confirmatory	up	MSTRG.7032	MSTRG.7032.1	261
confirmatory	up	MSTRG.30181	MSTRG.30181.1	8407	hypothetical protein QTP88_029054
confirmatory	up	MSTRG.17030	g11864.t2	1319	uncharacterized protein LOC126354311
confirmatory	up	MSTRG.2247	g1679.t1	2729	bromodomain-containing protein DDB_G0280777-like
confirmatory	up	MSTRG.19823	MSTRG.19823.1	734
confirmatory	up	MSTRG.23587	MSTRG.23587.1	1877	poly [ADP-ribose] polymerase tankyrase-1-like isoform X2
confirmatory	up	MSTRG.19562	g13548.t1	471	histidine-rich glycoprotein-like
confirmatory	up	MSTRG.14486	MSTRG.14486.1	647	unnamed protein product
confirmatory	up	MSTRG.4642	MSTRG.4642.2	4017	Zona pellucida domain containing protein	P:GO:0000902; C:GO:0016020; C:GO:0016324	P:cell morphogenesis; C:membrane; C:apical plasma membrane
confirmatory	up	MSTRG.5380	MSTRG.5380.1	573
confirmatory	up	MSTRG.20652	MSTRG.20652.1	511
confirmatory	up	MSTRG.16362	Gomphocerus_sibiricus_chr_3_0_1583850789_003763.1	1675	uncharacterized protein LOC126354979
confirmatory	up	MSTRG.3520	Gomphocerus_sibiricus_chr_1_0_2000000000_001651.1	2003	lysosomal alpha-mannosidase-like	P:GO:0006013; F:GO:0004559; F:GO:0016787; F:GO:0016798; F:GO:0030246; F:GO:0046872; C:GO:0005764	P:mannose metabolic process; F:alpha-mannosidase activity; F:hydrolase activity; F:hydrolase activity, acting on glycosyl bonds; F:carbohydrate binding; F:metal ion binding; C:lysosome
confirmatory	up	MSTRG.23026	MSTRG.23026.1	278
confirmatory	up	MSTRG.13757	MSTRG.13757.1	400
confirmatory	up	MSTRG.447	g362.t1	1145	pro-resilin-like	F:GO:0042302; C:GO:0005615; C:GO:0031012	F:structural constituent of cuticle; C:extracellular space; C:extracellular matrix
confirmatory	up	MSTRG.456	MSTRG.456.6	1856	pro-resilin-like	F:GO:0042302; C:GO:0005615; C:GO:0031012	F:structural constituent of cuticle; C:extracellular space; C:extracellular matrix
confirmatory	up	MSTRG.9066	MSTRG.9066.1	1781	caspase-1-like isoform X1	P:GO:0006508; P:GO:0006749; P:GO:0006915; P:GO:0043525; P:GO:0051604; F:GO:0004197; F:GO:0004364; F:GO:0008234; C:GO:0005737; C:GO:0016020	P:proteolysis; P:glutathione metabolic process; P:apoptotic process; P:positive regulation of neuron apoptotic process; P:protein maturation; F:cysteine-type endopeptidase activity; F:glutathione transferase activity; F:cysteine-type peptidase activity; C:cytoplasm; C:membrane
confirmatory	up	MSTRG.2191	MSTRG.2191.1	2006	helix-loop-helix protein delilah-like
confirmatory	up	MSTRG.30182	MSTRG.30182.1	4400	RNA-directed DNA polymerase from mobile element jockey	P:GO:0006278; P:GO:0071897; F:GO:0003676; F:GO:0003824; F:GO:0003964; F:GO:0004523; F:GO:0008270; F:GO:0046872; C:GO:0042575	P:RNA-templated DNA biosynthetic process; P:DNA biosynthetic process; F:nucleic acid binding; F:catalytic activity; F:RNA-directed DNA polymerase activity; F:RNA-DNA hybrid ribonuclease activity; F:zinc ion binding; F:metal ion binding; C:DNA polymerase complex
confirmatory	up	Gomphocerus_sibiricus_chr_X_0_899264020_001270	Gomphocerus_sibiricus_chr_X_0_899264020_001270.1	6385
confirmatory	up	MSTRG.6312	MSTRG.6312.1	1737
confirmatory	up	MSTRG.15265	MSTRG.15265.1	567	ER degradation-enhancing alpha-mannosidase-like 2	P:GO:0005975; P:GO:1904380; F:GO:0004571; F:GO:0005509; F:GO:0016798; F:GO:0046872; C:GO:0005783; C:GO:0016020; C:GO:0044322	P:carbohydrate metabolic process; P:endoplasmic reticulum mannose trimming; F:mannosyl-oligosaccharide 1,2-alpha-mannosidase activity; F:calcium ion binding; F:hydrolase activity, acting on glycosyl bonds; F:metal ion binding; C:endoplasmic reticulum; C:membrane; C:endoplasmic reticulum quality control compartment
confirmatory	up	g11354	g11354.t1	1446	putative 115 kDa protein in type-1 retrotransposable element R1DM isoform X1	P:GO:0006278; P:GO:0071897; F:GO:0003676; F:GO:0003824; F:GO:0003964; F:GO:0004674; F:GO:0005524; F:GO:0008237; F:GO:0008270; C:GO:0005737; C:GO:0008180; C:GO:0016020	P:RNA-templated DNA biosynthetic process; P:DNA biosynthetic process; F:nucleic acid binding; F:catalytic activity; F:RNA-directed DNA polymerase activity; F:protein serine/threonine kinase activity; F:ATP binding; F:metallopeptidase activity; F:zinc ion binding; C:cytoplasm; C:COP9 signalosome; C:membrane
confirmatory	up	MSTRG.29210	MSTRG.29210.1	1496
confirmatory	up	MSTRG.27477	MSTRG.27477.1	1527	Dimer Tnp hAT domain-containing protein	F:GO:0046983	F:protein dimerization activity
confirmatory	up	MSTRG.8788	MSTRG.8788.1	289
confirmatory	up	MSTRG.2061	g1499.t1	394	ejaculatory bulb-specific protein 3-like
confirmatory	up	MSTRG.28444	MSTRG.28444.1	538	zinc finger protein 628-like	P:GO:0006357; F:GO:0000978; F:GO:0000981; F:GO:0008270; C:GO:0005634	P:regulation of transcription by RNA polymerase II; F:RNA polymerase II cis-regulatory region sequence-specific DNA binding; F:DNA-binding transcription factor activity, RNA polymerase II-specific; F:zinc ion binding; C:nucleus
confirmatory	up	MSTRG.1310	g953.t1	487	ejaculatory bulb-specific protein 3-like
confirmatory	up	MSTRG.19583	MSTRG.19583.2	2914	DENN domain-containing protein 4B-like	F:GO:0003676	F:nucleic acid binding
confirmatory	up	MSTRG.15459	Gomphocerus_sibiricus_chr_3_0_1583850789_004207.1	5216	MAG TPA_asm: PolBa
confirmatory	up	MSTRG.17570	g12245.t1	5916	uncharacterized protein LOC126253140	P:GO:0030041; C:GO:0005884	P:actin filament polymerization; C:actin filament
confirmatory	up	MSTRG.27552	Gomphocerus_sibiricus_chr_X_0_899264020_001494.1	3041	O-acyltransferase like protein-like	F:GO:0016746; F:GO:0016747; C:GO:0016020	F:acyltransferase activity; F:acyltransferase activity, transferring groups other than amino-acyl groups; C:membrane
confirmatory	up	MSTRG.19484	MSTRG.19484.1	301
confirmatory	up	MSTRG.4604	MSTRG.4604.2	670	uncharacterized protein LOC126478878 isoform X2
confirmatory	up	MSTRG.13729	Gomphocerus_sibiricus_chr_3_0_1583850789_005045.1	2407	protein lethal(3)malignant blood neoplasm 1	F:GO:0008010; F:GO:0042302; C:GO:0062129	F:structural constituent of chitin-based larval cuticle; F:structural constituent of cuticle; C:chitin-based extracellular matrix
confirmatory	up	MSTRG.27964	MSTRG.27964.1	610
confirmatory	up	MSTRG.12325	MSTRG.12325.1	524
confirmatory	up	MSTRG.13727	MSTRG.13727.1	1721
confirmatory	up	MSTRG.9854	g6720.t1	646	postacrosomal sheath WW domain-binding protein-like
confirmatory	up	MSTRG.450	g364.t1	956	pro-resilin-like	F:GO:0042302; C:GO:0005615; C:GO:0031012	F:structural constituent of cuticle; C:extracellular space; C:extracellular matrix
confirmatory	up	MSTRG.23118	MSTRG.23118.1	504
confirmatory	up	MSTRG.462	g380.t1	743	protein transport protein sec31-like
confirmatory	up	MSTRG.451	MSTRG.451.1	700	pro-resilin-like
confirmatory	up	MSTRG.8894	MSTRG.8894.1	2046	piwi-like protein Siwi	F:GO:0003676; F:GO:0003723	F:nucleic acid binding; F:RNA binding
confirmatory	up	Gomphocerus_sibiricus_chr_6_0_281275421_000967	Gomphocerus_sibiricus_chr_6_0_281275421_000967.1	3516	MAG TPA_asm: PolBa	P:GO:0006260; P:GO:0071897; F:GO:0000166; F:GO:0003677; F:GO:0003887; C:GO:0042575	P:DNA replication; P:DNA biosynthetic process; F:nucleotide binding; F:DNA binding; F:DNA-directed DNA polymerase activity; C:DNA polymerase complex
confirmatory	up	MSTRG.28087	MSTRG.28087.1	1155
confirmatory	up	MSTRG.29577	MSTRG.29577.1	1183	zinc finger protein 628-like	P:GO:0006357; F:GO:0000978; F:GO:0000981; F:GO:0008270; C:GO:0005634	P:regulation of transcription by RNA polymerase II; F:RNA polymerase II cis-regulatory region sequence-specific DNA binding; F:DNA-binding transcription factor activity, RNA polymerase II-specific; F:zinc ion binding; C:nucleus
confirmatory	up	MSTRG.30132	MSTRG.30132.1	4450	cytochrome P450 4V2-like	F:GO:0004497; F:GO:0005506; F:GO:0016705; F:GO:0020037; F:GO:0046872; C:GO:0005783; C:GO:0005789	F:monooxygenase activity; F:iron ion binding; F:oxidoreductase activity, acting on paired donors, with incorporation or reduction of molecular oxygen; F:heme binding; F:metal ion binding; C:endoplasmic reticulum; C:endoplasmic reticulum membrane
confirmatory	up	MSTRG.23691	g16240.t1	577	cuticle protein 16.5-like
confirmatory	up	MSTRG.23739	g16279.t1	1077
confirmatory	up	MSTRG.279	MSTRG.279.2	2111	nucleolar protein dao-5-like
confirmatory	up	MSTRG.1353	MSTRG.1353.1	1004	uncharacterized protein LOC124616395
confirmatory	up	MSTRG.27773	Gomphocerus_sibiricus_chr_X_0_899264020_001023.1	2610	nose resistant to fluoxetine protein 6-like	F:GO:0016747; C:GO:0016020	F:acyltransferase activity, transferring groups other than amino-acyl groups; C:membrane
confirmatory	up	MSTRG.5406	Gomphocerus_sibiricus_chr_1_0_2000000000_003457.1	801	glycine-rich RNA-binding protein 10-like
confirmatory	up	MSTRG.12929	g8905.t1	2244	carboxypeptidase B-like	P:GO:0006508; F:GO:0004180; F:GO:0004181; F:GO:0008237; F:GO:0008270; F:GO:0046872; C:GO:0005615	P:proteolysis; F:carboxypeptidase activity; F:metallocarboxypeptidase activity; F:metallopeptidase activity; F:zinc ion binding; F:metal ion binding; C:extracellular space
confirmatory	up	MSTRG.12424	MSTRG.12424.1	2082	uncharacterized protein LOC124777461
confirmatory	up	MSTRG.21126	MSTRG.21126.1	2325
confirmatory	up	MSTRG.30611	MSTRG.30611.1	2488	putative nuclease HARBI1 isoform X2
confirmatory	up	MSTRG.23690	MSTRG.23690.2	372
confirmatory	up	MSTRG.13983	MSTRG.13983.1	3149	cuticle protein 19.8-like	F:GO:0042302; C:GO:0005615; C:GO:0031012	F:structural constituent of cuticle; C:extracellular space; C:extracellular matrix
confirmatory	up	MSTRG.17269	Gomphocerus_sibiricus_chr_3_0_1583850789_003255.1	1120
confirmatory	up	MSTRG.17261	MSTRG.17261.2	377
confirmatory	up	MSTRG.13583	g9337.t1	703	uncharacterized protein LOC126203545
confirmatory	up	MSTRG.23742	MSTRG.23742.1	1632
confirmatory	up	MSTRG.26756	MSTRG.26756.1	692
confirmatory	up	MSTRG.7508	Gomphocerus_sibiricus_chr_2_0_1940904610_005872.1	4631	ATP-binding cassette subfamily G member 4-like	P:GO:0055085; F:GO:0005524; F:GO:0016887; F:GO:0042626; F:GO:0140359; C:GO:0005886; C:GO:0016020	P:transmembrane transport; F:ATP binding; F:ATP hydrolysis activity; F:ATPase-coupled transmembrane transporter activity; F:ABC-type transporter activity; C:plasma membrane; C:membrane
confirmatory	up	MSTRG.6630	MSTRG.6630.1	842
confirmatory	up	MSTRG.26727	MSTRG.26727.3	1745	hypothetical protein
confirmatory	up	MSTRG.7290	MSTRG.7290.3	3920	transposable element Tcb2 transposase	P:GO:0006313; P:GO:0015074; F:GO:0003677	P:DNA transposition; P:DNA integration; F:DNA binding
confirmatory	up	MSTRG.29578	Gomphocerus_sibiricus_scaffold_258_0_647000_000001.1	1094
confirmatory	up	Gomphocerus_sibiricus_chr_7_0_167890500_000137	Gomphocerus_sibiricus_chr_7_0_167890500_000137.1	1457	F-box/LRR-repeat protein 17-like isoform X2
confirmatory	up	MSTRG.13618	MSTRG.13618.1	609
confirmatory	up	MSTRG.19556	MSTRG.19556.1	510
confirmatory	up	MSTRG.19945	Gomphocerus_sibiricus_chr_4_0_794777762_000753.1	7401	protein piccolo-like
confirmatory	up	MSTRG.28556	MSTRG.28556.1	533
confirmatory	up	Gomphocerus_sibiricus_chr_4_0_794777762_000689	Gomphocerus_sibiricus_chr_4_0_794777762_000689.1	6357	MAG TPA_asm: PolBa
confirmatory	up	MSTRG.17223	g12016.t1	1135	ice-structuring glycoprotein-like
confirmatory	up	MSTRG.12557	MSTRG.12557.1	321
confirmatory	up	MSTRG.455	g368.t1	2799	pro-resilin-like isoform X1	P:GO:0008643; P:GO:0034219; P:GO:0055085; F:GO:0022857; F:GO:0042302; F:GO:0051119; C:GO:0005615; C:GO:0005886; C:GO:0016020; C:GO:0031012	P:carbohydrate transport; P:carbohydrate transmembrane transport; P:transmembrane transport; F:transmembrane transporter activity; F:structural constituent of cuticle; F:sugar transmembrane transporter activity; C:extracellular space; C:plasma membrane; C:membrane; C:extracellular matrix
confirmatory	up	MSTRG.4824	MSTRG.4824.1	278
confirmatory	up	MSTRG.22984	g15819.t1	771	cyclin-dependent kinase inhibitor 1C-like
confirmatory	up	MSTRG.25027	MSTRG.25027.1	247
confirmatory	down	MSTRG.8784	MSTRG.8784.2	1171	putative beta-carotene-binding protein
confirmatory	down	MSTRG.908	g642.t1	1571	putative beta-carotene-binding protein
confirmatory	down	MSTRG.9071	g6101.t1	2658	organic cation transporter protein-like	P:GO:0055085; F:GO:0022857; C:GO:0016020	P:transmembrane transport; F:transmembrane transporter activity; C:membrane
confirmatory	down	MSTRG.14541	g10001.t1	800	protein takeout-like
confirmatory	down	MSTRG.17213	g12004.t1	285
confirmatory	down	MSTRG.26279	MSTRG.26279.1	2657	elongation of very long chain fatty acids protein AAEL008004-like	P:GO:0019367; P:GO:0030148; P:GO:0034625; P:GO:0034626; P:GO:0042761; F:GO:0009922; C:GO:0005789	P:fatty acid elongation, saturated fatty acid; P:sphingolipid biosynthetic process; P:fatty acid elongation, monounsaturated fatty acid; P:fatty acid elongation, polyunsaturated fatty acid; P:very long-chain fatty acid biosynthetic process; F:fatty acid elongase activity; C:endoplasmic reticulum membrane
confirmatory	down	Gomphocerus_sibiricus_chr_1_0_2000000000_005026	Gomphocerus_sibiricus_chr_1_0_2000000000_005026.1	5458	Pro-Pol polyprotein	P:GO:0015074; P:GO:0071897; F:GO:0003676; F:GO:0008270; C:GO:0042575	P:DNA integration; P:DNA biosynthetic process; F:nucleic acid binding; F:zinc ion binding; C:DNA polymerase complex
confirmatory	down	MSTRG.21236	MSTRG.21236.1	588	uncharacterized protein LOC126413326
confirmatory	down	MSTRG.22300	MSTRG.22300.1	405
confirmatory	down	Gomphocerus_sibiricus_chr_3_0_1583850789_001951	Gomphocerus_sibiricus_chr_3_0_1583850789_001951.1	2154	juvenile hormone esterase-like	F:GO:0052689	F:carboxylic ester hydrolase activity
confirmatory	down	MSTRG.13093	g9012.t1	398	cuticle protein 9.5-like
confirmatory	down	MSTRG.22659	Gomphocerus_sibiricus_chr_5_0_614897856_001087.1	3264	protein white-like	F:GO:0005488; F:GO:0042626; C:GO:0016020	F:binding; F:ATPase-coupled transmembrane transporter activity; C:membrane
confirmatory	down	Gomphocerus_sibiricus_scaffold_187_0_952100_000001	Gomphocerus_sibiricus_scaffold_187_0_952100_000001.1	1466
confirmatory	down	MSTRG.27041	MSTRG.27041.1	822	cuticle protein 1	F:GO:0042302	F:structural constituent of cuticle
confirmatory	down	MSTRG.13580	g9336.t1	815	uncharacterized protein LOC124712041
confirmatory	down	MSTRG.1034	g771.t1	417	ejaculatory bulb-specific protein 3-like
confirmatory	down	MSTRG.439	MSTRG.439.1	900	hypothetical protein C0J52_01621
confirmatory	down	MSTRG.20443	MSTRG.20443.1	549
confirmatory	down	MSTRG.18676	MSTRG.18676.27	1450	endoglucanase E-4-like	P:GO:0005975; F:GO:0004553	P:carbohydrate metabolic process; F:hydrolase activity, hydrolyzing O-glycosyl compounds
confirmatory	down	MSTRG.1325	Gomphocerus_sibiricus_chr_1_0_2000000000_000748.1	2581	cytochrome P450 4C1-like
confirmatory	down	MSTRG.27276	Gomphocerus_sibiricus_chr_X_0_899264020_001634.1	6130
confirmatory	down	MSTRG.22547	MSTRG.22547.2	2301	juvenile hormone esterase-like isoform X1	F:GO:0052689	F:carboxylic ester hydrolase activity
confirmatory	down	Gomphocerus_sibiricus_chr_2_0_1940904610_003389	Gomphocerus_sibiricus_chr_2_0_1940904610_003389.1	1643	uncharacterized protein
confirmatory	down	MSTRG.18095	MSTRG.18095.11	2018	cuticle protein 38-like isoform X1
confirmatory	down	MSTRG.13070	MSTRG.13070.1	603
confirmatory	down	MSTRG.9235	MSTRG.9235.1	603	THAP domain-containing protein 2-like	P:GO:0003341; P:GO:0006357; P:GO:0060271; F:GO:0000978; F:GO:0003677; F:GO:0003700; F:GO:0008270; F:GO:0043565; C:GO:0005634; C:GO:0005654; C:GO:0031514; C:GO:0070062	P:cilium movement; P:regulation of transcription by RNA polymerase II; P:cilium assembly; F:RNA polymerase II cis-regulatory region sequence-specific DNA binding; F:DNA binding; F:DNA-binding transcription factor activity; F:zinc ion binding; F:sequence-specific DNA binding; C:nucleus; C:nucleoplasm; C:motile cilium; C:extracellular exosome
confirmatory	down	MSTRG.2043	MSTRG.2043.7	2430	trehalase-like	P:GO:0005993; F:GO:0004555	P:trehalose catabolic process; F:alpha,alpha-trehalase activity
confirmatory	down	MSTRG.13191	g9069.t1	2430	glucose dehydrogenase [FAD, quinone]-like	F:GO:0016491	F:oxidoreductase activity
confirmatory	down	MSTRG.18108	MSTRG.18108.1	512	cuticle protein 38-like
confirmatory	down	MSTRG.13057	MSTRG.13057.1	1449
confirmatory	down	Gomphocerus_sibiricus_chr_3_0_1583850789_004179	Gomphocerus_sibiricus_chr_3_0_1583850789_004179.1	2385	reverse transcriptase (RNA-dependent DNA polymerase) domain-containing protein	P:GO:0071897; C:GO:0016020	P:DNA biosynthetic process; C:membrane
confirmatory	down	MSTRG.9272	g6285.t1	578
confirmatory	down	MSTRG.17695	MSTRG.17695.1	464	uncharacterized protein LOC126252659
confirmatory	down	MSTRG.9256	MSTRG.9256.1	1491	hypothetical protein NP493_698g01011	C:GO:0016020	C:membrane
confirmatory	down	MSTRG.13331	MSTRG.13331.1	424
confirmatory	down	MSTRG.16284	g11377.t1	905	ATP-dependent RNA helicase glh-2-like
confirmatory	down	MSTRG.8931	MSTRG.8931.1	280	hexamerin-like protein 2	F:GO:0045735	F:nutrient reservoir activity
confirmatory	down	MSTRG.10682	MSTRG.10682.1	1801	serine-rich adhesin for platelets-like
confirmatory	down	MSTRG.26441	MSTRG.26441.3	6004	Transposon Ty3-I Gag-Pol polyprotein
confirmatory	down	MSTRG.23240	MSTRG.23240.1	629
confirmatory	down	MSTRG.16285	g11378.t1	353	probable serine/threonine-protein kinase clkA
confirmatory	down	MSTRG.1311	Gomphocerus_sibiricus_chr_1_0_2000000000_005318.1	2952	urocanate hydratase-like	P:GO:0006536; P:GO:0006548; F:GO:0016829	P:glutamate metabolic process; P:L-histidine catabolic process; F:lyase activity
confirmatory	down	MSTRG.13672	g9389.t1	963	cell wall protein DAN4-like
confirmatory	down	MSTRG.12948	g8911.t1	789	farnesol dehydrogenase-like
confirmatory	down	MSTRG.17749	Gomphocerus_sibiricus_chr_3_0_1583850789_002406.1	4726	sensory neuron membrane protein 1-like	P:GO:0007608; P:GO:0016192; F:GO:0005044; C:GO:0005737; C:GO:0005886	P:sensory perception of smell; P:vesicle-mediated transport; F:scavenger receptor activity; C:cytoplasm; C:plasma membrane
confirmatory	down	MSTRG.927	g653.t1	1381	uncharacterized protein LOC124615879
confirmatory	down	MSTRG.14680	MSTRG.14680.1	550	calcium-binding protein P-like
confirmatory	down	MSTRG.14567	MSTRG.14567.1	1433	nucleic-acid-binding protein from transposon X-element	F:GO:0003676; F:GO:0003824; F:GO:0008270; C:GO:0016020	F:nucleic acid binding; F:catalytic activity; F:zinc ion binding; C:membrane
confirmatory	down	MSTRG.13207	MSTRG.13207.1	1301	cytochrome P450 6j1-like
confirmatory	down	MSTRG.17617	g12280.t1	606	salivary gland salivation-stimulating peptide
confirmatory	down	MSTRG.27345	MSTRG.27345.1	372	NADH dehydrogenase subunit 2	P:GO:0006120; P:GO:1902600; F:GO:0008137; C:GO:0005743	P:mitochondrial electron transport, NADH to ubiquinone; P:proton transmembrane transport; F:NADH dehydrogenase (ubiquinone) activity; C:mitochondrial inner membrane
confirmatory	down	MSTRG.10186	g6944.t1	793	protein takeout-like	C:GO:0005615	C:extracellular space
confirmatory	down	MSTRG.5890	MSTRG.5890.1	790	salivary glue protein Sgs-3-like	F:GO:0004867; C:GO:0005576	F:serine-type endopeptidase inhibitor activity; C:extracellular region
confirmatory	down	MSTRG.6078	MSTRG.6078.3	625
confirmatory	down	MSTRG.6049	MSTRG.6049.1	254	unnamed protein product	C:GO:0016020	C:membrane
confirmatory	down	MSTRG.22627	MSTRG.22627.1	1388
confirmatory	down	MSTRG.3878	MSTRG.3878.1	305
confirmatory	down	MSTRG.14679	MSTRG.14679.1	850	calcium-binding protein P-like
confirmatory	down	MSTRG.11764	MSTRG.11764.1	3386	cytochrome P450 9e2-like	F:GO:0004497; F:GO:0005506; F:GO:0016705; F:GO:0020037; C:GO:0005789	F:monooxygenase activity; F:iron ion binding; F:oxidoreductase activity, acting on paired donors, with incorporation or reduction of molecular oxygen; F:heme binding; C:endoplasmic reticulum membrane
confirmatory	down	MSTRG.7829	MSTRG.7829.1	328
confirmatory	down	MSTRG.14681	g10211.t1	793	calcium-binding protein P-like
confirmatory	down	MSTRG.18096	MSTRG.18096.3	660	cuticle protein 18.7-like
confirmatory	down	MSTRG.1951	g1434.t1	1596	Transposable element P transposase	F:GO:0005488	F:binding
confirmatory	down	MSTRG.14284	MSTRG.14284.1	973	endocuticle structural glycoprotein ABD-4-like	F:GO:0042302	F:structural constituent of cuticle
confirmatory	down	MSTRG.18109	g12625.t1	410	cuticle protein 38-like
confirmatory	down	MSTRG.9142	MSTRG.9142.1	1037
confirmatory	down	MSTRG.13073	MSTRG.13073.1	529
confirmatory	down	MSTRG.23241	g15990.t1	503
confirmatory	down	MSTRG.13095	g9021.t1	711	translation initiation factor IF-2-like
confirmatory	down	MSTRG.10611	g7293.t1	1332	protein takeout-like	C:GO:0005615	C:extracellular space
confirmatory	down	MSTRG.767	MSTRG.767.4	642
confirmatory	down	MSTRG.1012	g754.t1	579	ejaculatory bulb-specific protein 3-like
confirmatory	down	MSTRG.4969	Gomphocerus_sibiricus_chr_1_0_2000000000_003703.1	4977	synaptic vesicle glycoprotein 2A-like	P:GO:0055085; F:GO:0022857; C:GO:0016020	P:transmembrane transport; F:transmembrane transporter activity; C:membrane
confirmatory	down	MSTRG.14709	MSTRG.14709.3	557	uncharacterized protein LOC124712316
confirmatory	down	MSTRG.18077	g12595.t1	1647	reverse transcriptase family protein	C:GO:0005886	C:plasma membrane
confirmatory	down	MSTRG.15499	MSTRG.15499.1	331	hypothetical protein TNCV_4755441
confirmatory	down	MSTRG.25566	MSTRG.25566.1	1363	piggyBac transposable element-derived protein 4-like isoform X1	P:GO:0006355; F:GO:0003677; C:GO:0005634; C:GO:0016020	P:regulation of DNA-templated transcription; F:DNA binding; C:nucleus; C:membrane
confirmatory	down	Gomphocerus_sibiricus_chr_6_0_281275421_000995	Gomphocerus_sibiricus_chr_6_0_281275421_000995.1	3551	uncharacterized protein LOC126210579	P:GO:0006313; P:GO:0015074; F:GO:0003676; F:GO:0003677	P:DNA transposition; P:DNA integration; F:nucleic acid binding; F:DNA binding
confirmatory	down	MSTRG.13394	MSTRG.13394.1	1906	fatty acyl-CoA reductase wat-like isoform X1
confirmatory	down	MSTRG.1002	MSTRG.1002.1	2707	CSP precursor
confirmatory	down	MSTRG.14573	MSTRG.14573.1	1301
confirmatory	down	MSTRG.9275	MSTRG.9275.23	1279
confirmatory	down	MSTRG.20549	g14172.t1	1149	trypsin-7-like	P:GO:0035556; P:GO:0044238; F:GO:0008236; F:GO:0016829; C:GO:0005576	P:intracellular signal transduction; P:primary metabolic process; F:serine-type peptidase activity; F:lyase activity; C:extracellular region
confirmatory	down	MSTRG.14537	MSTRG.14537.1	3805	protein takeout-like
confirmatory	down	MSTRG.1678	MSTRG.1678.2	1603	uricase isoform X1	P:GO:0006145; P:GO:0019628; F:GO:0004846; C:GO:0005777	P:purine nucleobase catabolic process; P:urate catabolic process; F:urate oxidase activity; C:peroxisome
confirmatory	down	MSTRG.18946	MSTRG.18946.1	579
confirmatory	down	MSTRG.17627	MSTRG.17627.3	2285	protein scarlet-like isoform X1	F:GO:0042626; C:GO:0016020	F:ATPase-coupled transmembrane transporter activity; C:membrane
confirmatory	down	MSTRG.28905	MSTRG.28905.1	2189	Regulator of rDNA transcription protein 15
confirmatory	down	MSTRG.17360	MSTRG.17360.1	3712	UDP-glucosyltransferase 2-like
confirmatory	down	MSTRG.10266	Gomphocerus_sibiricus_chr_2_0_1940904610_004534.1	1132	protein takeout-like
confirmatory	down	MSTRG.10674	g7374.t1	970	uncharacterized protein LOC126162020
confirmatory	down	MSTRG.17681	MSTRG.17681.1	274
confirmatory	down	MSTRG.7194	Gomphocerus_sibiricus_chr_2_0_1940904610_000106.1	769	uncharacterized protein LOC126194990
confirmatory	down	MSTRG.29283	Gomphocerus_sibiricus_scaffold_18_0_8785100_000005.1	2890	UDP-glucosyltransferase 2-like
confirmatory	down	MSTRG.8932	MSTRG.8932.1	316	hexamerin-like protein 2	F:GO:0045735	F:nutrient reservoir activity
confirmatory	down	MSTRG.23245	g15991.t1	372
confirmatory	down	MSTRG.7872	g5230.t1	399
confirmatory	down	MSTRG.6068	MSTRG.6068.1	368
confirmatory	down	MSTRG.10676	MSTRG.10676.1	1020	uncharacterized protein LOC124776336
confirmatory	down	MSTRG.7836	g5213.t1	400
confirmatory	down	MSTRG.11120	g7695.t1	1636	lysosomal acid glucosylceramidase-like

## Sheet: TableS5
Table S5: Analysis of the βCBP genes identified in differentially expression analysis.
Up-regulated morph	DataSet	GeneID	Log2FC_ discovery	padj_ discovery	Log2FC_ confirmatory	padj_ confirmatory	TranscriptID	Protein length	Start location	Stop location	Signature description
green	both	MSTRG.28218	8.00065	7.19e-14	7.89827	1.73117e-35	g18974.t1	206	15	205	Haemolymph juvenile hormone binding protein (JHBP)
							MSTRG.28218.3	111	3	109	Haemolymph juvenile hormone binding protein (JHBP)
							g18975.t1	276	18	254	Haemolymph juvenile hormone binding protein (JHBP)
							MSTRG.28218.1	206	15	205	Haemolymph juvenile hormone binding protein (JHBP)
green	both	MSTRG.29576	7.44568	1.24e-17	8.79902	3.02946e-49	g19169.t1	268	21	243	Haemolymph juvenile hormone binding protein (JHBP)
							MSTRG.29576.1	144	19	119	Haemolymph juvenile hormone binding protein (JHBP)
green	both	MSTRG.30399	6.72142	3.63e-10	8.84327	2.10585e-51	g19331.t1	256	12	231	Haemolymph juvenile hormone binding protein (JHBP)
							MSTRG.30399.1	205	12	132	Haemolymph juvenile hormone binding protein (JHBP)
green	both	MSTRG.30612	9.273	5.81e-35	8.78247	4.14598e-68	g19390.t1	268	21	243	Haemolymph juvenile hormone binding protein (JHBP)
							MSTRG.30612.1	144	19	119	Haemolymph juvenile hormone binding protein (JHBP)
green	both	MSTRG.30613	5.614	3.63e-10	8.66339	3.92712e-43	g19392.t1	84
green	both	MSTRG.30183	6.24879	9.38e-22	8.66407	6.44991e-94	Gsib_scaffold469_000001.1	337	75	170	Haemolymph juvenile hormone binding protein (JHBP)
							Gsib_scaffold469_000002.1	103
							MSTRG.30183.2	175	3	159	Haemolymph juvenile hormone binding protein (JHBP)
							MSTRG.30183.3	201	36	185	Haemolymph juvenile hormone binding protein (JHBP)
green	both	MSTRG.30504	6.894	3.84871e-08	8.77541	4.78358e-39	g19364.t1	62
green	confirmatory	MSTRG.1327	-	-	4.62575	1.98348e-05	g965.t1
green	confirmatory	MSTRG.30609	-	-	7.70594	6.62049e-25	Gsib_scaffold75_000003.1
brown	confirmatory	MSTRG.908	-	-	-4.31	0.000276277	g642.t1	267	10	250	Haemolymph juvenile hormone binding protein (JHBP)
brown	confirmatory	MSTRG.8784	-	-	-3.83305	3.31577e-05	g5869.t1	268	10	251	Haemolymph juvenile hormone binding protein (JHBP)
							MSTRG.8784.1	233	18	216	Haemolymph juvenile hormone binding protein (JHBP)
							MSTRG.8784.2	203	10	199	Haemolymph juvenile hormone binding protein (JHBP)

## Sheet: TableS6
Table S6: All βCBP copies identified in Acrididae species.
Species	Protein	Chromosome_NCBI/original	mRNA_start	mRNA_end	Chromosome_ordered_by_autosome_size
Schistocerca gregaria	XP_049857330.1	NC_064921.1	355403410	355580941	chr2
Schistocerca gregaria	XP_049857334.1	NC_064921.1	355862329	355887324	chr2
Schistocerca gregaria	XP_049857333.1	NC_064921.1	355862474	355977629	chr2
Schistocerca gregaria	XP_049857332.1	NC_064921.1	355950175	355977629	chr2
Schistocerca gregaria	XP_049857335.1	NC_064921.1	356037798	356077824	chr2
Schistocerca gregaria	XP_049857336.1	NC_064921.1	356174819	356235223	chr2
Schistocerca gregaria	XP_049857337.1	NC_064921.1	356250468	356330784	chr2
Schistocerca gregaria	XP_049857338.1	NC_064921.1	356467262	356521459	chr2
Schistocerca gregaria	XP_049857342.1	NC_064921.1	356978315	357079095	chr2
Schistocerca gregaria	XP_049857344.1	NC_064921.1	357362212	357422712	chr2
Schistocerca gregaria	XP_049857345.1	NC_064921.1	357454071	357497913	chr2
Schistocerca gregaria	XP_049857346.1	NC_064921.1	357772147	357787793	chr2
Schistocerca gregaria	XP_049857348.1	NC_064921.1	358150782	358216477	chr2
Schistocerca gregaria	XP_049855604.1	NC_064921.1	358651637	358703604	chr2
Schistocerca gregaria	XP_049855197.1	NC_064921.1	358740839	358816183	chr2
Schistocerca gregaria	XP_049857350.1	NC_064921.1	358882709	358948906	chr2
Schistocerca gregaria	XP_049857351.1	NC_064921.1	359102305	359186435	chr2
Schistocerca gregaria	XP_049857354.1	NC_064921.1	359323484	359434795	chr2
Schistocerca gregaria	XP_049851029.1	NC_064921.1	431304840	431372577	chr2
Schistocerca gregaria	XP_049851972.1	NC_064921.1	499979256	500045840	chr2
Schistocerca gregaria	XP_049851985.1	NC_064921.1	500317424	500371899	chr2
Schistocerca gregaria	XP_049851986.1	NC_064921.1	500451770	500594165	chr2
Schistocerca gregaria	XP_049851987.1	NC_064921.1	500728010	500786062	chr2
Schistocerca gregaria	XP_049851988.1	NC_064921.1	500856243	500933535	chr2
Schistocerca gregaria	XP_049831452.1	NC_064924.1	362114632	362123658	chr5
Schistocerca gregaria	XP_049832105.1	NC_064924.1	362990572	362995122	chr5
Schistocerca gregaria	XP_049832104.1	NC_064924.1	363097356	363101389	chr5
Schistocerca gregaria	XP_049831059.1	NC_064924.1	365911099	365923800	chr5
Schistocerca gregaria	XP_049832205.1	NC_064924.1	366246225	366278947	chr5
Schistocerca gregaria	XP_049832396.1	NC_064924.1	417828325	417842962	chr5
Schistocerca gregaria	XP_049837939.1	NC_064926.1	134518116	134560913	chr7
Schistocerca gregaria	XP_049837940.1	NC_064926.1	134768880	134775320	chr7
Schistocerca gregaria	XP_049840538.1	NC_064927.1	114171775	114230860	chr8
Schistocerca gregaria	XP_049840542.1	NC_064927.1	114330452	114380053	chr8
Schistocerca gregaria	XP_049839609.1	NC_064927.1	173895785	173954675	chr8
Schistocerca gregaria	XP_049839611.1	NC_064927.1	174011086	174066614	chr8
Schistocerca gregaria	XP_049839718.1	NC_064927.1	174483960	174514513	chr8
Schistocerca gregaria	XP_049839819.1	NC_064927.1	174569235	174626625	chr8
Schistocerca gregaria	XP_049839820.1	NC_064927.1	174701707	174781589	chr8
Schistocerca gregaria	XP_049840833.1	NC_064927.1	175041580	175105025	chr8
Schistocerca gregaria	XP_049838530.1	NC_064927.1	186381459	186457461	chr8
Schistocerca gregaria	XP_049838798.1	NC_064927.1	204073265	204106274	chr8
Locusta migratoria	LOCMIG035760.1	LG2	153260604	153300933	chr2
Locusta migratoria	LOCMIG035770.1	LG2	153420447	153514076	chr2
Locusta migratoria	LOCMIG039060.1	LG2	232069242	232185728	chr2
Locusta migratoria	LOCMIG039070.1	LG2	232587772	232672563	chr2
Locusta migratoria	LOCMIG039080.1	LG2	232761326	232833983	chr2
Locusta migratoria	LOCMIG039090.1	LG2	232851329	232926264	chr2
Locusta migratoria	LOCMIG039110.2	LG2	233266163	233351118	chr2
Locusta migratoria	LOCMIG039120.1	LG2	233690351	233725329	chr2
Locusta migratoria	LOCMIG039170.1	LG2	234297699	234400862	chr2
Locusta migratoria	LOCMIG039200.1	LG2	234884596	234951946	chr2
Locusta migratoria	LOCMIG039220.1	LG2	235343245	235372366	chr2
Locusta migratoria	LOCMIG039230.1	LG2	235435764	235487484	chr2
Locusta migratoria	LOCMIG045120.1	LG2	410877101	410941056	chr2
Locusta migratoria	LOCMIG046640.1	LG2	448826498	448893852	chr2
Locusta migratoria	LOCMIG046650.1	LG2	448929442	449003486	chr2
Locusta migratoria	LOCMIG046660.1	LG2	449194699	449334082	chr2
Locusta migratoria	LOCMIG046690.1	LG2	449675640	449729879	chr2
Locusta migratoria	LOCMIG132150.1	LG6	309297106	309317758	chr5
Locusta migratoria	LOCMIG133670.1	LG6	367878058	367907595	chr5
Locusta migratoria	LOCMIG133680.1	LG6	368022842	368043536	chr5
Locusta migratoria	LOCMIG133750.1	LG6	370730376	370735125	chr5
Locusta migratoria	LOCMIG133780.1	LG6	371556775	371570948	chr5
Locusta migratoria	LOCMIG169670.1	LG9	159961772	159994849	chr8
Locusta migratoria	LOCMIG176030.1	LG9	268590695	268644118	chr8
Locusta migratoria	LOCMIG176310.1	LG9	278228487	278295249	chr8
Locusta migratoria	LOCMIG176320.1	LG9	278339760	278427347	chr8
Locusta migratoria	LOCMIG176330.1	LG9	278551392	278585444	chr8
Locusta migratoria	LOCMIG176340.2	LG9	278819903	278863662	chr8
Locusta migratoria	LOCMIG176350.1	LG9	279025557	279077968	chr8
Locusta migratoria	LOCMIG176360.1	LG9	279383352	279440744	chr8
Locusta migratoria	LOCMIG176370.1	LG9	279525620	279554863	chr8
Locusta migratoria	LOCMIG176380.1	LG9	279803753	279833093	chr8
Locusta migratoria	LOCMIG176530.1	LG9	284949455	285017261	chr8
Locusta migratoria	LOCMIG176540.1	LG9	285055341	285188051	chr8
Gomphocerus sibiricus	g642.t1	chr1	354206120	354220836	chr1
Gomphocerus sibiricus	Gsib_chr1_005468.1	chr1	354763263	354768728	chr1
Gomphocerus sibiricus	g644.t1	chr1	354826865	354837148	chr1
Gomphocerus sibiricus	g645.t1	chr1	357781653	357798870	chr1
Gomphocerus sibiricus	g647.t1	chr1	357949695	357980482	chr1
Gomphocerus sibiricus	Gsib_chr1_005309.1	chr1	478717233	478745320	chr1
Gomphocerus sibiricus	g965.t1	chr1	479478083	479501952	chr1
Gomphocerus sibiricus	g5869.t1	chr2	685747996	685771912	chr2
Gomphocerus sibiricus	Gsib_chr2_005186.1	chr2	685779256	685816831	chr2
Gomphocerus sibiricus	g6937.t1	chr2	1183015557	1183148406	chr2
Gomphocerus sibiricus	Gsib_chr2_004568.1	chr2	1183310577	1183368684	chr2
Gomphocerus sibiricus	g6938.t1	chr2	1183545987	1183606511	chr2
Gomphocerus sibiricus	Gsib_chr2_004566.1	chr2	1183722211	1183783476	chr2
Gomphocerus sibiricus	g6939.t2	chr2	1183869881	1183937643	chr2
Gomphocerus sibiricus	g6941.t1	chr2	1184463271	1184522349	chr2
Gomphocerus sibiricus	g6943.t1	chr2	1185001741	1185019351	chr2
Gomphocerus sibiricus	g6944.t1	chr2	1185283367	1185312140	chr2
Gomphocerus sibiricus	g6945.t1	chr2	1185378538	1185430267	chr2
Gomphocerus sibiricus	g6947.t1	chr2	1186348113	1186415263	chr2
Gomphocerus sibiricus	g6951.t1	chr2	1187298720	1187335606	chr2
Gomphocerus sibiricus	g6952.t1	chr2	1188059949	1188177412	chr2
Gomphocerus sibiricus	g6953.t1	chr2	1188260735	1188357630	chr2
Gomphocerus sibiricus	g6954.t2	chr2	1188401661	1188646046	chr2
Gomphocerus sibiricus	g6955.t1	chr2	1188835817	1188874848	chr2
Gomphocerus sibiricus	g6956.t1	chr2	1189575911	1189757109	chr2
Gomphocerus sibiricus	g7047.t1	chr2	1218166577	1218233826	chr2
Gomphocerus sibiricus	g7288.t1	chr2	1303359442	1303415269	chr2
Gomphocerus sibiricus	g7289.t1	chr2	1303521221	1303591092	chr2
Gomphocerus sibiricus	g7293.t1	chr2	1303833907	1303902234	chr2
Gomphocerus sibiricus	g7294.t1	chr2	1303960719	1304029310	chr2
Gomphocerus sibiricus	Gsib_chr2_001970.1	chr2	1304441187	1304493808	chr2
Gomphocerus sibiricus	g9927.t1	chr3	413458235	413480779	chr3
Gomphocerus sibiricus	g9955.t1	chr3	425920816	425992282	chr3
Gomphocerus sibiricus	g9992.t1	chr3	446413313	446468652	chr3
Gomphocerus sibiricus	g9993.t1	chr3	446599993	446632619	chr3
Gomphocerus sibiricus	g9995.t1	chr3	447334526	447361334	chr3
Gomphocerus sibiricus	g9998.t1	chr3	447777795	447805223	chr3
Gomphocerus sibiricus	g10000.t1	chr3	447852123	447916152	chr3
Gomphocerus sibiricus	g10001.t1	chr3	448064664	448185094	chr3
Gomphocerus sibiricus	g10002.t1	chr3	448770432	448798479	chr3
Gomphocerus sibiricus	g10344.t1	chr3	546458016	546544116	chr3
Gomphocerus sibiricus	g10345.t1	chr3	546590721	546646073	chr3
Gomphocerus sibiricus	g10412.t1	chr3	569317168	569336502	chr3
Gomphocerus sibiricus	Gsib_chr5_000902.1	chr5	528133806	528147473	chr5
Gomphocerus sibiricus	Gsib_scaffold_75_000003.1	scaffold_75	95541	159189	scaffold_75
Gomphocerus sibiricus	g19390.t1	scaffold_75	1378966	1428553	scaffold_75
Gomphocerus sibiricus	g18974.t1	scaffold_101	41	21914	scaffold_101
Gomphocerus sibiricus	g18975.t1	scaffold_101	484272	506181	scaffold_101
Gomphocerus sibiricus	g19169.t1	scaffold_255	125803	163392	scaffold_255
Gomphocerus sibiricus	g19331.t1	scaffold_575	33572	70469	scaffold_575
Gomphocerus sibiricus	MSTRG.30183.3	scaffold_469	70	34716	scaffold_469_0_313000

## Sheet: TableS7
Table S7: Presence of Schistocerca gregaria βCBP homologs across Orthopteran species. ‘**’ indicates homologs detected after applying the filter criterion (coverage length > 1/3 of the query length), while ‘*’ indicates homologs detected without applying the filter.
Suborder	Family	Species	Accession No.	Lmig_chr2_1	Lmig_chr2_2	Lmig_chr5_6	Lmig_chr5_5	Lmig_chr5_4	Lmig_chr5_3	Lmig_chr5_1
Caelifera	Acrididae	Locusta migratoria	GCA_026315105.1	**	**	**	**	**	**	**
	Acrididae	Schistocerca americana	GCF_021461395.2	**	**	**	**	**	**	**
	Acrididae	Schistocerca cancellata	GCF_023864275.1	**	**	**	**	**	**	**
	Acrididae	Schistocerca gregaria	GCF_023897955.1	**	**	**	**	**	**	**
	Acrididae	Schistocerca nitens	GCF_023898315.1	**	**	**	**	**	**	**
	Acrididae	Schistocerca piceifrons	GCF_021461385.2	**	**	**	**	**	**	**
	Acrididae	Schistocerca serialis_cubense	GCF_023864345.2	**	**	**	**	**	**	**
	Morabidae	Vandiemenella viatica	GCA_040549115.1	**	**		**
	Tetrigidae	Tetrix japonica	GCA_048165185.1
	Tetrigidae	Eucriotettix oculatus	GCA_034510155.1
	Tetrigidae	Zhengitettix transpicula	GCA_037074705.1					*
Ensifera	Gryllidae	Acheta domesticus	GCA_031308135.1						*
	Gryllidae	Gryllodes sigillatus	GCA_965111905.1			*
	Gryllidae	Gryllus assimilis	GCA_046254815.1			*			*
	Gryllidae	Gryllus bimaculatus	GCA_017312745.1
	Gryllidae	Gryllus longicercus	GCA_038098605.1						*
	Gryllidae	Myrmecophilus myrmecophilus	GCA_046865745.1
	Gryllidae	Teleogryllus occipitalis	GCA_011170035.1						*
	Gryllidae	Teleogryllus oceanicus	GCA_964035755.1						*
	Gryllotalpidae	Gryllotalpa orientalis	GCA_047496775.1
	Tettigoniidae	Anabrus simplex	GCF_040414725.1
	Tettigoniidae	Meconema thalassinum	GCA_946902985.2
	Trigonidiidae	Laupala kohalensis	GCA_002313205.1

## Sheet: TableS8
Table S8: Presence of Locusta migratoria βCBP homologs across Orthopteran species. ‘**’ indicates homologs detected after applying the filter criterion (coverage length > 1/3 of the query length), while ‘*’ indicates homologs detected without applying the filter.
Suborder	Family	Species	Accession No.	XP_049831452.1	XP_049832105.1	XP_049832104.1	XP_049831059.1	XP_049832205.1	XP_049832396.1	XP_049837939.1	XP_049837940.1
Caelifera	Acrididae	Locusta migratoria	GCA_026315105.1	**	**	**	**	**	**	**
	Acrididae	Schistocerca americana	GCF_021461395.2	**	**	**	**	**	**	**	**
	Acrididae	Schistocerca cancellata	GCF_023864275.1	**	**	**	**	**	**	**	**
	Acrididae	Schistocerca gregaria	GCF_023897955.1	**	**	**	**	**	**	**	**
	Acrididae	Schistocerca nitens	GCF_023898315.1	**	**	**	**	**	**	**
	Acrididae	Schistocerca piceifrons	GCF_021461385.2	**	**	**	**	**	**	**	**
	Acrididae	Schistocerca serialis_cubense	GCF_023864345.2	**	**	**	**	**	**	**	**
	Morabidae	Vandiemenella viatica	GCA_040549115.1	**			**	**	**	**
	Tetrigidae	Tetrix japonica	GCA_048165185.1
	Tetrigidae	Eucriotettix oculatus	GCA_034510155.1
	Tetrigidae	Zhengitettix transpicula	GCA_037074705.1
Ensifera	Gryllidae	Acheta domesticus	GCA_031308135.1						*
	Gryllidae	Gryllodes sigillatus	GCA_965111905.1						*
	Gryllidae	Gryllus assimilis	GCA_046254815.1
	Gryllidae	Gryllus bimaculatus	GCA_017312745.1
	Gryllidae	Gryllus longicercus	GCA_038098605.1
	Gryllidae	Myrmecophilus myrmecophilus	GCA_046865745.1						**
	Gryllidae	Teleogryllus occipitalis	GCA_011170035.1
	Gryllidae	Teleogryllus oceanicus	GCA_964035755.1
	Gryllotalpidae	Gryllotalpa orientalis	GCA_047496775.1
	Tettigoniidae	Anabrus simplex	GCF_040414725.1
	Tettigoniidae	Meconema thalassinum	GCA_946902985.2								**
	Trigonidiidae	Laupala kohalensis	GCA_002313205.1

## Sheet: TableS9
Table S9: Alignment of Yang et al. 2019 βCBP squences to Locusta migratoria genome
predicted protein sequenced	chromosome	start position	end position	βCBP copy in gene tree
lcl|ORF1_L_migratoria_carotenoid-binding_protein:0:530	chr2	153260727	153271391	Lmig_chr2_1
lcl|ORF1_L_migratoria_beta-carotene_binding_protein:0:803	chr2	153485299	153514036	Lmig_chr2_2

## Sheet: TableS10
Table S10: Blastp result of Sgre_chr7_2 adjacent genes
Gene_next_to_XP_049837940.1 (Sgre_chr7_2)	hit	Evalue	Note
XP_049837941.1	XP_049831451.1	3.56e-64	XP_049831451.1 is gene right next to XP_049831452.1 (Sgre_chr5_1)
XP_049837943.1	XP_049831451.1	4.12e-45
XP_049837941.1	XP_049832847.1	5.63e-23	XP_049832847.1 is gene right next to XP_049831059.1 ((Sgre_chr5_4)
XP_049837943.1	XP_049832847.1	1.15e-43
